# Supplementary material for: Bis(2,3-dimethyl­butane-2,3-diamine)nickel(II) dinitrate monohydrate
Source: Acta Crystallogr Sect E Struct Rep Online. 2009 Apr 2;65(Pt 5):m477. doi: 10.1107/S1600536809011702 (PMC2977546; doi:10.1107/S1600536809011702)
Supplement: Supplementary file 2 [file e-65-0m477-Isup2.hkl]

# 
# h,k,l, Fc-squared, Fo-squared, sigma(Fo-squared) and status flag 
# 
data_I
_shelx_title ' hi in C 2/c' 
_shelx_refln_list_code          4 
_shelx_F_calc_maximum      254.96 
_exptl_crystal_F_000       928.00 
_reflns_d_resolution_high  0.8262 
 
loop_ 
 _symmetry_equiv_pos_as_xyz 
 'x, y, z' 
 '-x, y, -z+1/2' 
 'x+1/2, y+1/2, z' 
 '-x+1/2, y+1/2, -z+1/2' 
 '-x, -y, -z' 
 'x, -y, z-1/2' 
 '-x+1/2, -y+1/2, -z' 
 'x+1/2, -y+1/2, z-1/2' 
 
_cell_length_a    21.7880 
_cell_length_b     7.8920 
_cell_length_c    13.9970 
_cell_angle_alpha  90.000 
_cell_angle_beta  121.260 
_cell_angle_gamma  90.000 
 
_shelx_F_squared_multiplier     1.000 
 
loop_ 
 _refln_index_h 
 _refln_index_k 
 _refln_index_l 
 _refln_F_squared_calc 
 _refln_F_squared_meas 
 _refln_F_squared_sigma 
 _refln_observed_status 
   2   0   0    38141.63    34348.49   1088.37 o 
   4   0   0    10543.14     9613.35     39.00 o 
   6   0   0     7908.10     7173.52    164.62 o 
   8   0   0     3154.40     2558.39     20.66 o 
  10   0   0     3957.54     3287.49     78.99 o 
  12   0   0     1485.76     1436.81     59.03 o 
  14   0   0     1877.49     1853.88     43.84 o 
  16   0   0     4107.16     3712.40     53.05 o 
  18   0   0      595.52      670.71     21.06 o 
  20   0   0      121.61      169.62     18.18 o 
  22   0   0      401.26      407.85     27.24 o 
   1   1   0    15422.01    15821.93    401.76 o 
   3   1   0      583.72      727.46     20.39 o 
   5   1   0    11533.45    11517.17     58.72 o 
   7   1   0      484.98      500.20     23.56 o 
   9   1   0     1450.21     1620.90     79.18 o 
  11   1   0     5245.95     4671.78     76.43 o 
  13   1   0     3826.91     3730.16     37.14 o 
  15   1   0     4536.22     4007.79     62.80 o 
  17   1   0     1479.94     1321.30     31.82 o 
  19   1   0      194.86      200.56     28.94 o 
  21   1   0      330.93      384.66     35.71 o 
   2   2   0     6464.83     6968.30     46.13 o 
   4   2   0      733.12      713.11     12.05 o 
   6   2   0     1859.46     2273.27     71.95 o 
   8   2   0     9872.10    10320.50     56.39 o 
  10   2   0     7872.29     7151.51    160.69 o 
  12   2   0     1157.73     1037.45     41.22 o 
  14   2   0      638.96      659.60     23.43 o 
  16   2   0      854.11      831.10     38.42 o 
  18   2   0      359.57      357.26     31.23 o 
  20   2   0      312.46      304.02     22.84 o 
  22   2   0      255.27      308.18     24.33 o 
   1   3   0     2059.63     2092.90     24.93 o 
   3   3   0     1299.61     1257.91     20.85 o 
   5   3   0    10785.35    12034.50     68.74 o 
   7   3   0    13068.02    13654.68     79.76 o 
   9   3   0     5378.04     4489.92     48.71 o 
  11   3   0     3054.45     2400.20     39.44 o 
  13   3   0     1165.03     1295.73     30.43 o 
  15   3   0      424.08      415.05     26.69 o 
  17   3   0      819.54      679.63     26.08 o 
  19   3   0      464.51      425.89     32.55 o 
  21   3   0      199.57      198.36     24.65 o 
   0   4   0     1198.32     1317.50     23.72 o 
   2   4   0     5001.65     5062.82     46.82 o 
   4   4   0     6956.34     7136.98     57.85 o 
   6   4   0     4092.03     4223.95     45.37 o 
   8   4   0     5261.32     5168.60     54.54 o 
  10   4   0     2418.38     2295.02     39.42 o 
  12   4   0      779.63      753.02     26.16 o 
  14   4   0      500.50      516.77     23.08 o 
  16   4   0      719.59      708.23     41.02 o 
  18   4   0      686.68      713.42     42.67 o 
  20   4   0      245.11      261.69     32.50 o 
   1   5   0     2191.07     2223.38     36.45 o 
   3   5   0     4775.22     4457.40     51.06 o 
   5   5   0      617.62      568.99     19.92 o 
   7   5   0     1600.32     1641.30     34.66 o 
   9   5   0     2083.66     1959.91     38.76 o 
  11   5   0      167.25      174.05     16.55 o 
  13   5   0      362.70      372.31     31.64 o 
  15   5   0      577.23      572.99     37.08 o 
  17   5   0      499.79      523.77     36.38 o 
  19   5   0      420.13      377.47     39.85 o 
   0   6   0     1327.47     1462.37     33.65 o 
   2   6   0     1091.81     1251.79     31.10 o 
   4   6   0      604.97      573.89     22.32 o 
   6   6   0     1773.62     1669.09     38.16 o 
   8   6   0     1860.85     1755.95     40.68 o 
  10   6   0      103.63       56.23     21.67 o 
  12   6   0      237.25      186.83     28.59 o 
  14   6   0      790.11      825.66     42.86 o 
  16   6   0      480.97      512.44     40.61 o 
   1   7   0     1710.03     1721.24     54.95 o 
   3   7   0      600.31      634.19     27.44 o 
   5   7   0      405.09      336.77     22.55 o 
   7   7   0     1105.67     1089.97     37.82 o 
   9   7   0      941.97      986.99     34.73 o 
  11   7   0      347.07      348.60     22.37 o 
  13   7   0      217.41      194.13     33.15 o 
  15   7   0      210.51      244.78     34.86 o 
   0   8   0      127.85      120.54     30.84 o 
   2   8   0      336.57      300.18     39.53 o 
   4   8   0      481.23      491.74     26.59 o 
   6   8   0      426.36      392.83     27.19 o 
   8   8   0      443.17      468.33     27.89 o 
  10   8   0      183.30      182.70     21.02 o 
  12   8   0      137.41      147.37     19.20 o 
   1   9   0      395.05      443.72     43.42 o 
   3   9   0      137.96      168.84     20.47 o 
   5   9   0       55.61       82.41     17.12 o 
   7   9   0      111.70       83.66     32.64 o 
 -23   1   1       12.09       13.82     20.56 o 
 -21   1   1        0.44        0.03     19.98 o 
 -19   1   1       49.04       67.28     18.03 o 
 -17   1   1      291.45      304.99     24.67 o 
 -15   1   1      195.45      200.74     21.38 o 
 -13   1   1      109.47      107.31     10.26 o 
 -11   1   1     1221.61     1075.34     22.40 o 
  -9   1   1      868.59      868.31     17.88 o 
  -7   1   1      155.62      111.66      6.95 o 
  -5   1   1     7033.80     7035.89     37.69 o 
  -3   1   1      241.88      292.59      6.94 o 
   1   1   1     2119.80     1854.39     16.09 o 
   3   1   1      925.35      813.20     12.80 o 
   5   1   1      691.62      627.27     13.67 o 
   7   1   1      300.30      302.25     11.01 o 
   9   1   1        2.53        0.01     13.08 o 
  11   1   1       43.58       35.40     11.84 o 
  13   1   1        4.51        0.01     15.51 o 
  15   1   1        7.83       24.10     17.55 o 
  17   1   1       36.93       37.79     20.55 o 
  19   1   1        8.63        0.03     20.66 o 
  21   1   1       14.78       42.59     19.88 o 
 -22   2   1        3.06       21.51     10.99 o 
 -20   2   1        3.84       27.54     17.17 o 
 -18   2   1       10.53       16.01     14.77 o 
 -16   2   1       12.24       25.83     15.96 o 
 -14   2   1       12.96       59.40     15.84 o 
 -12   2   1       40.21       44.42      8.68 o 
 -10   2   1     4438.93     4613.19     46.51 o 
  -8   2   1      842.68      779.66     17.83 o 
  -6   2   1     4399.92     4493.98     36.09 o 
  -4   2   1     5399.16     6231.87     39.01 o 
  -2   2   1      586.76      666.71     12.08 o 
   0   2   1     3851.89     3841.03     32.03 o 
   2   2   1      551.72      584.53     12.45 o 
   4   2   1      638.81      818.21     15.86 o 
   6   2   1      495.97      527.39     14.61 o 
   8   2   1       67.90       76.72      8.47 o 
  10   2   1      108.84      143.53     10.59 o 
  12   2   1      107.62      103.10     10.86 o 
  14   2   1        9.37       11.33     16.76 o 
  16   2   1       14.72       26.25     17.50 o 
  18   2   1       38.81       34.32     19.66 o 
  20   2   1       18.99       31.49     19.62 o 
 -21   3   1        0.77        6.52     20.55 o 
 -19   3   1        0.00        0.03     18.77 o 
 -17   3   1      310.52      268.82     26.60 o 
 -15   3   1        0.60       12.44     10.99 o 
 -13   3   1      117.19       80.69     12.20 o 
 -11   3   1      328.38      307.82     14.58 o 
  -9   3   1      908.44      967.87     22.05 o 
  -7   3   1     3088.94     2769.54     34.26 o 
  -5   3   1     2544.71     2615.63     30.48 o 
  -3   3   1      641.76      579.30     14.10 o 
  -1   3   1       66.84       43.00      6.21 o 
   1   3   1     6504.24     7117.89     48.17 o 
   3   3   1     5731.45     5832.57     45.62 o 
   5   3   1     1853.59     2142.57     29.71 o 
   7   3   1      289.61      345.14     13.74 o 
   9   3   1      124.01      141.81     12.22 o 
  11   3   1       11.03        9.80     16.76 o 
  13   3   1        5.27       21.38     16.57 o 
  15   3   1       76.39       73.67     19.94 o 
  17   3   1        0.03       33.80     18.82 o 
  19   3   1       27.81        0.02     26.62 o 
 -20   4   1        1.26        0.03     21.53 o 
 -18   4   1       42.94       38.03     22.43 o 
 -16   4   1       28.19       24.14     17.97 o 
 -14   4   1      805.95      755.79     27.15 o 
 -12   4   1       21.51       23.10      9.10 o 
 -10   4   1       84.64      110.85     13.06 o 
  -8   4   1      648.81      603.73     19.41 o 
  -6   4   1      231.39      222.36     13.48 o 
  -4   4   1     2618.24     2716.30     34.76 o 
  -2   4   1      141.19      166.92     10.67 o 
   0   4   1       12.34       41.88     12.54 o 
   2   4   1      115.75       96.23      9.69 o 
   4   4   1      452.10      405.04     16.89 o 
   6   4   1        6.73       19.29     13.56 o 
   8   4   1      216.37      222.67     13.91 o 
  10   4   1       53.82       73.40     11.76 o 
  12   4   1      846.39      772.25     27.18 o 
  14   4   1       18.19       11.77     16.39 o 
  16   4   1      242.00      219.66     26.89 o 
  18   4   1       12.97        0.03     22.90 o 
 -19   5   1       15.53        0.95     24.97 o 
 -17   5   1       45.17        0.02     24.68 o 
 -15   5   1       62.39       77.84     19.78 o 
 -13   5   1       27.99       13.68     17.84 o 
 -11   5   1        2.16       17.23     14.67 o 
  -9   5   1      151.47      147.67     15.33 o 
  -7   5   1      246.76      280.99     15.70 o 
  -5   5   1       14.18       14.22     15.80 o 
  -3   5   1       51.63       42.54     11.24 o 
  -1   5   1       12.19       17.28     17.55 o 
   1   5   1       41.97       78.59     19.23 o 
   3   5   1      266.91      319.32     16.66 o 
   5   5   1      121.37      114.15     11.62 o 
   7   5   1       93.33       47.33     23.46 o 
   9   5   1       69.89       66.12     13.09 o 
  11   5   1       35.97       50.37     18.69 o 
  13   5   1        0.01        0.02     20.59 o 
  15   5   1        0.03       35.20     19.59 o 
  17   5   1        6.57       20.11     24.44 o 
 -18   6   1       11.45        0.03     26.02 o 
 -16   6   1       11.02        5.37     23.61 o 
 -14   6   1       11.10        0.02     23.50 o 
 -12   6   1       56.93       10.38     25.20 o 
 -10   6   1       74.82       73.72     15.90 o 
  -8   6   1        1.99        0.01     23.81 o 
  -6   6   1      502.42      571.99     22.65 o 
  -4   6   1      575.78      661.30     24.58 o 
  -2   6   1       94.71       86.06     14.08 o 
   0   6   1       13.31        0.01     21.34 o 
   2   6   1      115.26      224.11     23.24 o 
   4   6   1      481.80      567.85     24.37 o 
   6   6   1        0.21        0.01     21.65 o 
   8   6   1      210.14      237.26     17.67 o 
  10   6   1       28.42        5.26     24.40 o 
  12   6   1       17.18        0.02     24.04 o 
  14   6   1       38.45       66.99     24.01 o 
  16   6   1        4.45       15.97     21.54 o 
 -15   7   1       13.38       14.36     23.16 o 
 -13   7   1        9.17       10.58     23.87 o 
 -11   7   1       41.24       32.70     26.61 o 
  -9   7   1       24.55       36.55     14.49 o 
  -7   7   1       45.60       38.20     23.61 o 
  -5   7   1       25.33       23.44     22.06 o 
  -3   7   1       70.46       61.16     15.30 o 
  -1   7   1      100.48       94.12     28.53 o 
   1   7   1       23.66        2.75     23.56 o 
   3   7   1       57.63       95.62     14.46 o 
   5   7   1       25.89        7.35     22.89 o 
   7   7   1        4.62       20.20     24.77 o 
   9   7   1       62.17       20.77     27.23 o 
  11   7   1       75.50       46.55     27.18 o 
  13   7   1       35.23       41.73     27.84 o 
 -12   8   1        0.26        0.03     27.07 o 
 -10   8   1        2.10        0.02     27.08 o 
  -8   8   1        5.56       19.01     24.00 o 
  -6   8   1        9.17        0.02     26.56 o 
  -4   8   1        5.28        0.02     24.85 o 
  -2   8   1       28.62       30.84     22.21 o 
   0   8   1       10.40       24.40     25.59 o 
   2   8   1       44.52       61.83     28.74 o 
   4   8   1        9.08        2.54     24.60 o 
   6   8   1        1.50        0.02     24.98 o 
   8   8   1        0.04       34.97     13.17 o 
  10   8   1        0.02        0.02     29.13 o 
  -7   9   1       18.70        8.84     28.09 o 
  -5   9   1        3.12        0.02     27.76 o 
  -3   9   1        2.61        0.02     27.80 o 
  -1   9   1        0.72       35.05     13.44 o 
   1   9   1        0.52       16.32     26.06 o 
   3   9   1       13.17       37.14     17.09 o 
   5   9   1       38.18       27.13     32.50 o 
 -24   0   2      407.59      366.37     40.27 o 
 -22   0   2      297.89      276.37     33.12 o 
 -20   0   2      241.02      208.85     26.21 o 
 -18   0   2      986.96      914.16     38.57 o 
 -16   0   2     4876.41     4513.20     57.75 o 
 -14   0   2     5458.99     5014.19     54.46 o 
 -12   0   2     2536.90     1968.37     30.48 o 
 -10   0   2     1537.78     1580.90     24.00 o 
  -8   0   2     1443.50     1483.12     21.17 o 
  -6   0   2     9825.72    10043.70     46.14 o 
  -4   0   2     4453.32     4461.19     25.22 o 
  -2   0   2    43973.01    45356.52    333.98 o 
   0   0   2    20280.25    19386.52    231.32 o 
   2   0   2      574.30      623.22     10.81 o 
   4   0   2    19930.88    19204.61     73.27 o 
   6   0   2      251.96      261.76     10.82 o 
   8   0   2     2041.27     1885.51     29.33 o 
  10   0   2      745.87      784.95     27.05 o 
  12   0   2     1321.38     1583.93     37.67 o 
  14   0   2     3418.24     3275.25     66.83 o 
  16   0   2     2411.00     2452.28     63.40 o 
  18   0   2      186.61      210.45     27.51 o 
  20   0   2      218.55      304.85     29.09 o 
 -23   1   2      306.06      321.16     27.06 o 
 -21   1   2      514.29      527.88     33.74 o 
 -19   1   2      654.05      608.57     34.68 o 
 -17   1   2     2605.59     2274.81     51.72 o 
 -15   1   2     5342.00     4986.54     68.40 o 
 -13   1   2      417.74      392.36     16.19 o 
 -11   1   2     1085.45      865.22     19.72 o 
  -9   1   2    16446.75    15680.52     74.50 o 
  -7   1   2     8755.16     8526.75     47.81 o 
  -5   1   2     4452.17     4673.06     30.36 o 
  -3   1   2     2865.65     2836.98     20.46 o 
  -1   1   2    56863.59    53761.77    540.74 o 
   1   1   2    65006.83    61358.31    579.68 o 
   3   1   2    14179.57    14279.09     61.81 o 
   5   1   2     1850.18     1875.79     24.55 o 
   7   1   2     3498.76     3342.29     36.91 o 
   9   1   2     7508.37     6772.50     66.02 o 
  11   1   2     1662.62     1670.97     39.82 o 
  13   1   2     1556.76     1438.52     39.67 o 
  15   1   2     2924.34     2740.53     63.66 o 
  17   1   2      399.51      425.53     30.92 o 
  19   1   2      123.28      170.50     25.44 o 
 -22   2   2      354.51      422.75     34.74 o 
 -20   2   2      469.35      419.84     36.78 o 
 -18   2   2      234.59      229.54     18.14 o 
 -16   2   2     1755.19     1566.71     42.28 o 
 -14   2   2     5028.65     4720.61     54.94 o 
 -12   2   2     3775.19     3196.67     41.56 o 
 -10   2   2     6408.35     6022.23     51.07 o 
  -8   2   2    17381.20    18783.31     83.78 o 
  -6   2   2    23369.53    23965.46     34.27 o 
  -4   2   2    16499.15    19780.72     71.53 o 
   0   2   2     1729.64     1663.34     23.90 o 
   2   2   2    12402.53    12273.54     59.87 o 
   4   2   2     9269.82     9797.03     58.84 o 
   6   2   2     3854.99     4181.88     41.10 o 
   8   2   2     5361.06     5178.54     51.63 o 
  10   2   2     2413.57     2164.69     36.54 o 
  12   2   2      605.10      663.11     28.61 o 
  14   2   2     1156.71     1263.72     43.57 o 
  16   2   2      709.51      629.22     38.97 o 
  18   2   2      331.20      355.22     32.16 o 
  20   2   2      261.36      258.28     37.00 o 
 -21   3   2      258.22      267.42     28.97 o 
 -19   3   2      800.68      691.21     36.72 o 
 -17   3   2      870.34      772.05     38.87 o 
 -15   3   2      338.11      333.14     26.49 o 
 -13   3   2     1459.93     1267.12     29.76 o 
 -11   3   2     3624.05     3041.63     41.71 o 
  -9   3   2     7744.13     7915.63     62.24 o 
  -7   3   2     9109.66    10119.16     64.84 o 
  -5   3   2     1565.75     1807.66     25.28 o 
  -3   3   2      807.58      800.31     16.30 o 
  -1   3   2     2472.64     2520.75     35.77 o 
   1   3   2      631.84      574.61     19.44 o 
   3   3   2     3239.13     3388.18     36.67 o 
   5   3   2     6407.73     7184.80     57.95 o 
   7   3   2     4697.79     4954.84     52.69 o 
   9   3   2     4485.37     4411.46     61.96 o 
  11   3   2     2109.05     2074.22     47.85 o 
  13   3   2      258.33      223.35     23.68 o 
  15   3   2      295.13      253.05     29.56 o 
  17   3   2      553.18      581.19     38.48 o 
  19   3   2      197.43      193.51     36.66 o 
 -20   4   2      438.51      371.19     39.00 o 
 -18   4   2      989.66      871.75     43.84 o 
 -16   4   2      578.54      492.43     23.95 o 
 -14   4   2      686.95      683.47     26.40 o 
 -12   4   2     1095.05     1011.71     28.38 o 
 -10   4   2      773.37      675.65     20.69 o 
  -8   4   2     3100.08     3110.53     41.40 o 
  -6   4   2     7003.40     8014.40     62.69 o 
  -4   4   2     4869.40     5422.19     50.04 o 
  -2   4   2     1257.87     1367.97     24.85 o 
   0   4   2     2436.95     2345.74     42.30 o 
   2   4   2     4089.98     3955.71     43.96 o 
   4   4   2     1265.44     1569.02     29.28 o 
   6   4   2     1521.18     1782.78     33.64 o 
   8   4   2     3757.42     3463.09     51.22 o 
  10   4   2     1888.84     1705.24     36.97 o 
  12   4   2      419.65      413.29     30.55 o 
  14   4   2      115.31       56.29     28.86 o 
  16   4   2      360.19      326.37     36.90 o 
  18   4   2      423.26      471.96     39.12 o 
 -19   5   2      396.45      365.24     38.13 o 
 -17   5   2      792.59      703.90     44.89 o 
 -15   5   2     1215.54     1108.79     44.31 o 
 -13   5   2      753.71      753.24     35.90 o 
 -11   5   2      331.27      358.31     19.40 o 
  -9   5   2     1836.00     1818.71     35.99 o 
  -7   5   2     3017.31     2890.38     42.11 o 
  -5   5   2     4342.73     4134.54     51.22 o 
  -3   5   2     5842.92     5912.69     59.43 o 
  -1   5   2     2823.42     2685.97     59.30 o 
   1   5   2     3176.95     3529.43     58.52 o 
   3   5   2     1036.32     1082.75     34.76 o 
   5   5   2      395.15      461.68     19.81 o 
   7   5   2     3215.74     3234.81     51.84 o 
   9   5   2     1339.14     1261.42     47.16 o 
  11   5   2      238.17      197.00     17.65 o 
  13   5   2      606.06      597.87     34.08 o 
  15   5   2      393.09      377.98     37.12 o 
  17   5   2      346.62      350.29     37.74 o 
 -18   6   2      534.19      503.71     39.56 o 
 -16   6   2      598.18      685.46     40.63 o 
 -14   6   2      356.82      351.91     21.92 o 
 -12   6   2      304.53      328.97     20.22 o 
 -10   6   2      856.45      934.36     30.96 o 
  -8   6   2     1861.22     1899.63     42.22 o 
  -6   6   2      694.81      791.82     26.71 o 
  -4   6   2      804.49      836.44     28.19 o 
  -2   6   2     2527.21     2608.51     44.14 o 
   0   6   2     2953.71     2878.81     67.34 o 
   2   6   2     1431.66     1371.92     46.10 o 
   4   6   2      523.98      513.93     23.67 o 
   6   6   2     1181.51     1171.68     33.42 o 
   8   6   2     1153.18     1126.73     34.28 o 
  10   6   2      522.64      574.64     27.86 o 
  12   6   2      505.88      635.61     38.87 o 
  14   6   2      185.77      160.47     34.35 o 
 -15   7   2      390.38      397.16     39.86 o 
 -13   7   2      484.88      469.33     26.42 o 
 -11   7   2      374.33      351.00     34.95 o 
  -9   7   2      401.51      399.83     23.35 o 
  -7   7   2      853.29      773.07     29.97 o 
  -5   7   2      716.81      716.45     28.54 o 
  -3   7   2      522.86      665.07     25.84 o 
  -1   7   2      723.88      727.25     45.68 o 
   1   7   2      339.61      360.18     33.55 o 
   3   7   2      160.19      147.05     27.71 o 
   5   7   2      711.33      706.85     41.63 o 
   7   7   2      884.97     1032.85     48.95 o 
   9   7   2      244.05      171.87     35.60 o 
  11   7   2      135.19      145.46     16.88 o 
  13   7   2      158.48      146.77     30.28 o 
 -12   8   2      182.44      209.88     22.46 o 
 -10   8   2      553.97      565.70     31.06 o 
  -8   8   2      608.42      572.32     31.15 o 
  -6   8   2      181.38      193.42     20.03 o 
  -4   8   2       70.17       28.32     26.65 o 
  -2   8   2      214.81      267.64     22.27 o 
   0   8   2      706.83      506.89     56.74 o 
   2   8   2      626.57      657.00     44.92 o 
   4   8   2      187.18      187.33     20.19 o 
   6   8   2      253.47      282.75     25.30 o 
   8   8   2      383.86      358.62     43.77 o 
  10   8   2      181.34       86.74     36.59 o 
  -7   9   2      132.22      163.38     22.35 o 
  -5   9   2      237.99      247.12     25.95 o 
  -3   9   2      304.09      339.56     26.34 o 
  -1   9   2      249.08      219.72     43.08 o 
   1   9   2      224.91      135.27     45.74 o 
   3   9   2      214.21      203.84     42.13 o 
   5   9   2      191.19      168.44     39.56 o 
 -23   1   3        3.20        0.03     22.92 o 
 -21   1   3        6.70       28.08     18.20 o 
 -19   1   3       32.52       24.82     11.50 o 
 -17   1   3      234.68      268.52     22.81 o 
 -15   1   3      335.94      325.12     21.81 o 
 -13   1   3      668.23      745.63     24.22 o 
 -11   1   3     1115.07     1141.07     22.09 o 
  -9   1   3    12934.19    13608.90     68.92 o 
  -7   1   3       84.59       71.36      5.77 o 
  -5   1   3      364.61      353.27      9.45 o 
  -3   1   3    10534.20    11899.39     48.27 o 
  -1   1   3      128.41       90.55      8.38 o 
   1   1   3      910.60      810.94     17.37 o 
   3   1   3      145.27      124.22      7.34 o 
   5   1   3      424.28      382.47     16.54 o 
   7   1   3        7.61        0.01     11.68 o 
   9   1   3       12.32        8.08     12.09 o 
  11   1   3       78.67       61.24     16.75 o 
  13   1   3        6.48        0.02     19.64 o 
  15   1   3        8.59        0.02     21.99 o 
  17   1   3        0.09        2.60     20.25 o 
  19   1   3        2.93        0.03     21.97 o 
 -24   2   3       42.58       46.14     14.02 o 
 -22   2   3        6.85        0.03     22.31 o 
 -20   2   3       63.27       81.40     22.66 o 
 -18   2   3        3.03        0.02     14.78 o 
 -16   2   3      422.74      510.57     27.01 o 
 -14   2   3      733.87      671.06     21.27 o 
 -12   2   3       68.73       54.79      8.73 o 
 -10   2   3     2907.65     2735.41     34.15 o 
  -8   2   3      176.83      212.49      9.80 o 
  -6   2   3        6.69        0.00     10.05 o 
  -4   2   3      408.60      445.61     11.70 o 
  -2   2   3    33979.01    32352.21    518.55 o 
   2   2   3     3074.85     3262.19     37.26 o 
   4   2   3       33.96       52.93      6.89 o 
   6   2   3      544.34      523.62     17.15 o 
   8   2   3      244.75      217.45     12.99 o 
  10   2   3        8.23        0.01     16.99 o 
  12   2   3      662.76      580.46     31.81 o 
  14   2   3       21.83       24.70     10.41 o 
  16   2   3       20.81        0.02     24.25 o 
  18   2   3       20.18        0.03     24.37 o 
 -23   3   3        0.42        0.03     24.01 o 
 -21   3   3        4.14        0.02     22.80 o 
 -19   3   3       46.01        5.36     21.51 o 
 -17   3   3       32.15        0.02     20.95 o 
 -15   3   3        1.27        0.02     16.06 o 
 -13   3   3      224.48      240.98     14.59 o 
 -11   3   3      427.29      443.19     16.28 o 
  -9   3   3     1171.85     1356.77     25.31 o 
  -7   3   3     1841.92     2161.17     30.45 o 
  -5   3   3       10.08       18.89     12.59 o 
  -3   3   3      642.89      751.71     16.50 o 
  -1   3   3       67.11       42.37     14.61 o 
   1   3   3     3135.00     3406.29     42.76 o 
   3   3   3      593.86      516.65     22.00 o 
   5   3   3       24.06       22.99     13.89 o 
   7   3   3      106.51      115.77     11.52 o 
   9   3   3      806.97      665.52     30.83 o 
  11   3   3      108.04       75.58     23.33 o 
  13   3   3       66.82       60.79     11.90 o 
  15   3   3       15.48       22.29     19.14 o 
  17   3   3      117.11       98.17     29.20 o 
 -22   4   3        6.98       34.38     22.94 o 
 -20   4   3       47.40       14.01     22.77 o 
 -18   4   3        2.03       12.45     17.86 o 
 -16   4   3       13.46       19.32     19.62 o 
 -14   4   3      132.61      119.70     12.48 o 
 -12   4   3        6.36        5.43     14.69 o 
 -10   4   3      658.71      507.36     18.49 o 
  -8   4   3       63.59      112.34     10.43 o 
  -6   4   3     2095.16     2062.84     33.08 o 
  -4   4   3      266.25      248.27     12.78 o 
  -2   4   3      250.82      338.83     19.56 o 
   0   4   3       42.52       15.52     14.83 o 
   2   4   3     2134.84     2076.61     39.00 o 
   4   4   3     1096.08      980.65     32.27 o 
   6   4   3       46.92       39.36     11.21 o 
   8   4   3      145.20      146.58     14.37 o 
  10   4   3        7.95        0.01     20.96 o 
  12   4   3       46.15       78.85     13.87 o 
  14   4   3       17.91        0.02     21.96 o 
  16   4   3       11.84        0.02     27.66 o 
 -21   5   3        0.52       19.01     22.34 o 
 -19   5   3        2.39        0.03     21.90 o 
 -17   5   3        0.05        0.02     23.38 o 
 -15   5   3       77.00       54.58     22.72 o 
 -13   5   3       22.38       14.45     18.60 o 
 -11   5   3       92.68       77.56     22.25 o 
  -9   5   3       13.66       27.90     16.33 o 
  -7   5   3      227.67      307.35     16.50 o 
  -5   5   3      327.05      339.64     17.63 o 
  -3   5   3       73.93       73.00     11.92 o 
  -1   5   3      585.87      563.26     33.02 o 
   1   5   3      797.21      956.60     33.61 o 
   3   5   3      269.05      231.75     24.02 o 
   5   5   3      126.03       84.27     22.55 o 
   7   5   3      302.50      315.01     28.49 o 
   9   5   3       18.55        8.38     20.38 o 
  11   5   3       58.18       58.89     21.86 o 
  13   5   3        1.41       14.65     20.34 o 
  15   5   3       21.39       23.01     22.16 o 
 -18   6   3        4.85        0.02     29.00 o 
 -16   6   3        1.38       27.48     20.53 o 
 -14   6   3       46.47       51.78     22.41 o 
 -12   6   3       55.49       65.62     20.15 o 
 -10   6   3       38.12       14.04     20.94 o 
  -8   6   3        1.72        0.01     20.54 o 
  -6   6   3      141.40      113.05     13.58 o 
  -4   6   3        2.05        0.01     19.12 o 
  -2   6   3       67.04       75.26     23.94 o 
   0   6   3        0.60        0.01     21.44 o 
   2   6   3       99.30      114.05     22.03 o 
   4   6   3      231.63      197.80     27.80 o 
   6   6   3       13.52        7.72     20.10 o 
   8   6   3        2.83        0.02     23.17 o 
  10   6   3       72.34       76.01     15.31 o 
  12   6   3      129.16       81.84     29.88 o 
  14   6   3       13.68        0.03     24.49 o 
 -17   7   3        8.67        3.01     24.69 o 
 -15   7   3        0.02        0.02     27.70 o 
 -13   7   3       22.12        0.02     26.62 o 
 -11   7   3       46.90       64.31     25.16 o 
  -9   7   3        0.17       36.75     12.63 o 
  -7   7   3        2.46        0.02     25.15 o 
  -5   7   3       14.18       29.53     21.58 o 
  -3   7   3      360.08      474.79     23.44 o 
  -1   7   3       70.17      106.15     26.85 o 
   1   7   3      210.61      191.60     30.37 o 
   3   7   3       64.39       63.76     27.51 o 
   5   7   3        0.07        0.02     26.01 o 
   7   7   3       10.64        0.02     27.33 o 
   9   7   3       75.87       84.97     19.05 o 
  11   7   3       17.44        0.02     29.43 o 
 -14   8   3        3.43       10.15     25.06 o 
 -12   8   3       25.80       76.34     27.50 o 
 -10   8   3        3.32        0.02     28.21 o 
  -8   8   3        1.02        0.02     27.23 o 
  -6   8   3        3.34        0.02     23.36 o 
  -4   8   3       23.18        0.02     26.85 o 
  -2   8   3       59.40       41.69     31.85 o 
   0   8   3        0.11        4.20     27.74 o 
   2   8   3        6.09        9.49     25.17 o 
   4   8   3       27.14       16.66     17.56 o 
   6   8   3        1.43        3.76     25.78 o 
   8   8   3        3.64        7.96     27.92 o 
  -7   9   3        8.58        0.02     35.52 o 
  -5   9   3        8.97        0.02     30.09 o 
  -3   9   3        0.67       10.57     26.50 o 
  -1   9   3       11.05       32.28     28.40 o 
   1   9   3        9.87        0.02     30.25 o 
   3   9   3       19.31       41.75     30.74 o 
 -24   0   4      513.70      466.20     38.50 o 
 -22   0   4      455.67      417.79     32.99 o 
 -20   0   4      521.82      511.97     32.08 o 
 -18   0   4     2472.08     2241.87     50.85 o 
 -16   0   4     9559.27     8407.80     93.33 o 
 -14   0   4     3187.31     3174.93     47.55 o 
 -12   0   4     1212.95     1087.48     27.43 o 
 -10   0   4     6962.11     6912.19     55.20 o 
  -8   0   4     9661.65     9323.63     56.88 o 
  -6   0   4    17112.50    16669.79     70.56 o 
  -4   0   4      757.15      721.02     14.57 o 
  -2   0   4     5319.55     5868.20     40.98 o 
   0   0   4    36251.07    34739.72    461.37 o 
   2   0   4     5161.12     4436.76     37.69 o 
   4   0   4     1027.32      909.47     18.85 o 
   6   0   4     1783.64     2030.64     31.70 o 
   8   0   4     2119.23     2178.03     41.45 o 
  10   0   4     1728.97     1834.07     44.68 o 
  12   0   4     1395.59     1476.33     46.76 o 
  14   0   4     1672.94     1753.03     51.52 o 
  16   0   4      914.89      758.12     55.34 o 
  18   0   4      233.19      260.55     34.95 o 
 -25   1   4      447.49      420.06     39.53 o 
 -23   1   4      668.55      656.45     40.53 o 
 -21   1   4      686.91      627.35     38.81 o 
 -19   1   4       20.74        0.02     18.13 o 
 -17   1   4     2421.37     2276.26     53.94 o 
 -15   1   4     7377.98     6930.26     78.01 o 
 -13   1   4     1605.90     1349.55     31.54 o 
 -11   1   4     4063.64     3855.60     46.20 o 
  -7   1   4      167.52      228.94     12.51 o 
  -5   1   4    28632.34    34488.35    413.56 o 
  -3   1   4    19697.34    19495.72     88.12 o 
  -1   1   4    12388.92    12646.89     69.33 o 
   1   1   4     8852.06     8711.46     61.63 o 
   3   1   4     3219.29     2951.54     38.72 o 
   5   1   4     5565.15     5240.33     55.63 o 
   7   1   4     2774.47     2754.18     45.40 o 
   9   1   4      558.68      501.40     25.13 o 
  11   1   4      530.45      534.16     29.93 o 
  13   1   4      887.00      867.80     43.06 o 
  15   1   4      564.54      600.26     38.79 o 
  17   1   4      328.72      463.69     34.93 o 
 -24   2   4      295.93      261.98     35.89 o 
 -22   2   4      554.70      524.85     39.91 o 
 -20   2   4      351.11      281.11     27.33 o 
 -18   2   4      535.07      447.39     30.01 o 
 -16   2   4     4411.89     4237.75     65.89 o 
 -14   2   4     1978.87     2041.58     42.03 o 
 -12   2   4     1071.47      866.02     21.91 o 
 -10   2   4    12501.53    12503.61     74.56 o 
  -8   2   4     9678.88    10564.63     63.02 o 
  -6   2   4     1243.33     1032.51     18.38 o 
  -4   2   4      255.79      324.56     10.80 o 
  -2   2   4      204.82      180.72     13.73 o 
   0   2   4     5168.73     4825.26     50.75 o 
   2   2   4     3794.43     3357.44     42.26 o 
   4   2   4      678.48      633.48     17.77 o 
   6   2   4     3247.29     3690.37     51.49 o 
   8   2   4     3245.09     3288.86     56.74 o 
  10   2   4      769.63      748.59     33.57 o 
  12   2   4      524.54      527.50     32.74 o 
  14   2   4      552.25      612.18     34.67 o 
  16   2   4      393.14      410.28     34.63 o 
  18   2   4      272.91      359.89     34.31 o 
 -23   3   4      429.42      377.32     38.68 o 
 -21   3   4      617.17      606.37     40.05 o 
 -19   3   4      689.84      736.31     35.10 o 
 -17   3   4      236.16      249.20     21.28 o 
 -15   3   4     2106.10     1905.69     38.72 o 
 -13   3   4     6518.75     6536.41     68.82 o 
 -11   3   4      992.72      895.89     22.54 o 
  -9   3   4     1686.05     1938.21     30.24 o 
  -7   3   4    14418.19    16676.62     86.00 o 
  -5   3   4    10408.73    11809.96     69.28 o 
  -3   3   4      642.08      696.85     26.21 o 
  -1   3   4     1589.08     1670.98     32.64 o 
   1   3   4     8214.65     8160.14     73.96 o 
   3   3   4     6897.97     6823.35     72.07 o 
   5   3   4     2166.22     2453.47     46.23 o 
   7   3   4     2727.97     2748.66     53.73 o 
   9   3   4     3469.23     3240.62     63.33 o 
  11   3   4      732.61      656.02     35.24 o 
  13   3   4       31.99       58.79     19.44 o 
  15   3   4      212.46      202.36     29.80 o 
  17   3   4      332.80      346.14     40.83 o 
 -22   4   4      506.96      570.01     40.01 o 
 -20   4   4      755.44      704.36     41.16 o 
 -18   4   4      996.35     1034.61     34.82 o 
 -16   4   4      625.11      647.09     26.18 o 
 -14   4   4     1456.56     1369.77     33.70 o 
 -12   4   4     1038.19      902.67     26.89 o 
 -10   4   4     1707.14     1773.36     33.61 o 
  -8   4   4     7807.60     8399.71     69.78 o 
  -6   4   4     5843.04     6605.61     57.96 o 
  -4   4   4     3492.74     3521.18     42.57 o 
  -2   4   4     5030.11     4300.51     65.30 o 
   0   4   4     3595.47     3295.02     55.39 o 
   2   4   4     1891.58     1987.63     41.30 o 
   4   4   4     1025.03     1213.18     34.32 o 
   6   4   4     1320.22     1385.11     42.24 o 
   8   4   4     2147.55     2378.70     57.00 o 
  10   4   4      934.45     1040.14     41.68 o 
  12   4   4      209.09      171.15     28.97 o 
  14   4   4      215.38      244.74     28.15 o 
  16   4   4      308.29      401.11     33.49 o 
 -21   5   4      419.67      456.55     41.88 o 
 -19   5   4      827.66      844.17     34.18 o 
 -17   5   4      952.81      960.04     46.10 o 
 -15   5   4      649.34      574.23     26.88 o 
 -13   5   4      220.14      238.03     17.10 o 
 -11   5   4      168.06      144.65     14.10 o 
  -9   5   4     2111.66     2037.69     38.86 o 
  -7   5   4     2197.65     2438.70     41.63 o 
  -5   5   4     1450.87     1624.89     32.21 o 
  -3   5   4     1955.81     1721.15     57.94 o 
  -1   5   4     1331.32     1564.97     47.04 o 
   1   5   4     1964.82     1905.88     50.38 o 
   3   5   4      680.86      712.78     35.23 o 
   5   5   4      102.63      153.96     20.96 o 
   7   5   4     1001.59      887.29     39.62 o 
   9   5   4     1061.86     1001.30     45.78 o 
  11   5   4      560.26      668.56     42.05 o 
  13   5   4      321.14      311.45     37.76 o 
  15   5   4      147.57      100.89     32.69 o 
 -18   6   4      448.39      427.51     40.98 o 
 -16   6   4      286.11      236.26     21.13 o 
 -14   6   4      750.60      736.94     31.12 o 
 -12   6   4      508.52      627.02     28.67 o 
 -10   6   4      248.29      232.95     18.68 o 
  -8   6   4     1315.11     1395.29     36.43 o 
  -6   6   4     1218.83     1203.87     32.90 o 
  -4   6   4     1473.07     1358.04     34.43 o 
  -2   6   4     2333.32     1975.70     68.98 o 
   0   6   4     1088.92     1018.56     45.69 o 
   2   6   4      445.38      383.94     33.09 o 
   4   6   4      392.91      395.33     30.82 o 
   6   6   4      518.01      510.24     36.64 o 
   8   6   4      463.26      468.40     39.34 o 
  10   6   4      300.75      370.19     34.06 o 
  12   6   4      207.14      217.66     33.17 o 
 -17   7   4      411.87      429.88     28.27 o 
 -15   7   4      291.88      347.12     24.16 o 
 -13   7   4      382.33      369.82     25.22 o 
 -11   7   4      482.90      505.21     28.73 o 
  -9   7   4     1368.64     1459.50     45.43 o 
  -7   7   4     1282.89     1411.54     41.60 o 
  -5   7   4       69.53       88.50     13.81 o 
  -3   7   4      244.83      141.94     38.97 o 
  -1   7   4     1039.59      868.90     55.72 o 
   1   7   4      663.45      675.07     43.79 o 
   3   7   4      592.15      682.56     41.88 o 
   5   7   4      448.34      383.44     37.53 o 
   7   7   4      285.99      257.01     33.41 o 
   9   7   4      310.83      371.35     36.42 o 
  11   7   4      206.62      241.29     38.07 o 
 -14   8   4      294.82      311.69     28.95 o 
 -12   8   4      410.38      447.24     28.28 o 
 -10   8   4      424.24      417.19     28.24 o 
  -8   8   4      210.95      252.85     23.59 o 
  -6   8   4      151.61      130.83     19.07 o 
  -4   8   4      287.35      313.65     22.64 o 
  -2   8   4      368.02      279.56     47.73 o 
   0   8   4      316.51      286.52     42.54 o 
   2   8   4      321.75      368.16     36.54 o 
   4   8   4      311.52      359.19     34.89 o 
   6   8   4      282.02      366.13     38.47 o 
  -7   9   4      169.47      220.61     23.92 o 
  -5   9   4       77.10        0.02     36.29 o 
  -3   9   4       38.35        0.02     31.96 o 
  -1   9   4      165.47       75.09     39.73 o 
   1   9   4      311.87      291.80     46.61 o 
 -25   1   5       82.77       70.17     28.70 o 
 -23   1   5       10.67       34.53     18.97 o 
 -21   1   5       53.35       32.66     21.47 o 
 -19   1   5       38.87       50.26     17.64 o 
 -17   1   5     1061.92     1094.37     37.73 o 
 -15   1   5      472.78      465.31     25.18 o 
 -13   1   5       13.79        0.01     14.22 o 
 -11   1   5       56.58       60.37     12.48 o 
  -9   1   5      745.54      836.13     21.34 o 
  -7   1   5      577.16      646.85     17.75 o 
  -5   1   5     1208.44     1352.64     23.57 o 
  -3   1   5     1751.26     1565.59     27.50 o 
  -1   1   5    15769.97    14719.15     89.02 o 
   1   1   5     1394.45     1500.75     29.68 o 
   3   1   5      594.96      631.46     22.51 o 
   5   1   5        0.59        0.01     12.55 o 
   7   1   5       66.94       39.31     15.21 o 
   9   1   5       33.24       10.66     16.72 o 
  11   1   5       25.26       10.23     19.59 o 
  13   1   5       10.93       20.80     12.26 o 
  15   1   5        0.04        0.03     20.39 o 
  17   1   5        0.70        0.03     23.68 o 
 -24   2   5      117.42      119.27     28.16 o 
 -22   2   5        8.58       36.02     19.02 o 
 -20   2   5       39.14       28.68     18.15 o 
 -18   2   5        2.44       18.50     14.45 o 
 -16   2   5      779.66      751.15     24.41 o 
 -14   2   5      406.64      402.73     17.69 o 
 -12   2   5       31.82       48.64      8.34 o 
 -10   2   5     1473.03     1766.17     28.95 o 
  -8   2   5     1054.02     1117.87     21.62 o 
  -6   2   5      448.29      473.06     13.83 o 
  -4   2   5       27.79       18.65     11.31 o 
  -2   2   5        4.84       24.25      9.87 o 
   0   2   5        8.79        5.08     11.66 o 
   2   2   5      190.17      210.82     15.57 o 
   4   2   5      824.39      717.49     27.22 o 
   6   2   5      877.89      915.77     31.56 o 
   8   2   5        0.64        0.01     16.59 o 
  10   2   5       41.62       32.46     18.37 o 
  12   2   5       33.59       71.07     19.03 o 
  14   2   5      124.05       85.91     26.34 o 
  16   2   5       31.21       30.10     24.39 o 
 -23   3   5        5.15        0.03     24.11 o 
 -21   3   5        6.05        0.02     21.63 o 
 -19   3   5      138.55      178.68     20.11 o 
 -17   3   5       14.24       18.57     10.86 o 
 -15   3   5        0.03        0.01     16.54 o 
 -13   3   5       37.50       57.60     10.06 o 
 -11   3   5      315.47      298.33     15.27 o 
  -9   3   5      292.50      267.97     13.56 o 
  -7   3   5      834.15      888.25     21.25 o 
  -5   3   5     1194.77     1258.92     24.03 o 
  -3   3   5     1590.43     1401.52     36.07 o 
   1   3   5        1.25        4.56     13.52 o 
   3   3   5      704.58      662.86     28.04 o 
   5   3   5     1161.71     1179.23     36.55 o 
   7   3   5      180.74      202.35     22.37 o 
   9   3   5      175.34      183.34     25.77 o 
  11   3   5       40.87       16.54     23.19 o 
  13   3   5        6.99        0.03     19.71 o 
  15   3   5       27.44        0.02     28.01 o 
 -22   4   5       14.57       39.34     26.99 o 
 -20   4   5        5.24        0.02     23.61 o 
 -18   4   5        1.95       27.63     16.39 o 
 -16   4   5       38.05       85.42     11.49 o 
 -14   4   5      183.14      196.93     15.94 o 
 -12   4   5      145.28      143.04     12.19 o 
 -10   4   5      193.41      228.52     14.70 o 
  -8   4   5      248.00      221.34     13.69 o 
  -6   4   5      529.59      554.25     20.04 o 
  -4   4   5       33.68       70.19     15.34 o 
  -2   4   5      169.23       72.80     17.48 o 
   0   4   5      627.55      588.78     27.45 o 
   2   4   5      160.77      189.41     21.26 o 
   4   4   5       12.13       10.56     17.66 o 
   6   4   5       79.78       77.59     20.85 o 
   8   4   5       27.23       15.09     21.50 o 
  10   4   5       25.59       30.67     18.94 o 
  12   4   5      106.71       99.48     25.68 o 
  14   4   5        4.06        7.66     21.16 o 
 -21   5   5       14.67       22.59     26.79 o 
 -19   5   5        7.78        0.02     26.58 o 
 -17   5   5       67.70        9.65     28.00 o 
 -15   5   5       60.04       37.27     22.53 o 
 -13   5   5       17.78       16.69     19.98 o 
 -11   5   5      204.43      246.37     17.20 o 
  -9   5   5       33.25       20.20     21.94 o 
  -7   5   5      286.98      274.38     18.03 o 
  -5   5   5       12.96        6.99     18.72 o 
  -3   5   5       46.52        0.01     20.70 o 
  -1   5   5       22.37       10.39     18.39 o 
   1   5   5        0.64        0.01     18.72 o 
   3   5   5        7.60        7.99     19.16 o 
   5   5   5       10.50        5.99     18.34 o 
   7   5   5       24.91       27.69     21.95 o 
   9   5   5       42.52       69.02     16.24 o 
  11   5   5        5.66       12.41     20.86 o 
  13   5   5       37.49       35.31     24.74 o 
 -20   6   5       18.55       10.27     27.16 o 
 -18   6   5       20.24       11.27     25.91 o 
 -16   6   5       18.31        0.02     30.07 o 
 -14   6   5        4.98        0.02     23.00 o 
 -12   6   5       12.32       14.05     18.39 o 
 -10   6   5        0.15       22.96     18.32 o 
  -8   6   5        2.90        0.01     24.33 o 
  -6   6   5       55.09       41.93     21.54 o 
  -4   6   5       46.05       24.70     21.48 o 
  -2   6   5      387.46      297.99     37.39 o 
   0   6   5      128.43      184.76     27.37 o 
   2   6   5      194.73      181.95     27.79 o 
   4   6   5       26.39        0.02     24.21 o 
   6   6   5       96.89      142.99     18.38 o 
   8   6   5       82.92      104.60     26.18 o 
  10   6   5       41.49        0.02     29.17 o 
  12   6   5       15.70        6.13     25.78 o 
 -17   7   5        1.38        0.03     27.36 o 
 -15   7   5        0.02       16.85     23.84 o 
 -13   7   5        0.40        0.02     26.12 o 
 -11   7   5        0.66       35.64     21.98 o 
  -9   7   5        2.11        0.02     25.94 o 
  -7   7   5       54.13       13.07     27.14 o 
  -5   7   5      116.88      155.28     17.59 o 
  -3   7   5       55.12       44.97     26.61 o 
  -1   7   5        1.49        5.33     24.42 o 
   1   7   5        0.07        0.02     25.87 o 
   3   7   5       10.07        0.02     26.46 o 
   5   7   5       17.06        0.02     26.06 o 
   7   7   5        0.18        0.02     25.49 o 
   9   7   5       41.77       41.07     27.64 o 
 -14   8   5        4.62       22.69     25.08 o 
 -12   8   5        3.48       38.16     21.63 o 
 -10   8   5        1.62        0.02     30.48 o 
  -8   8   5        8.98       22.69     26.70 o 
  -6   8   5       19.61       82.39     14.09 o 
  -4   8   5        3.61       24.50     23.46 o 
  -2   8   5       31.78       17.63     25.39 o 
   0   8   5        0.07       18.89     23.98 o 
   2   8   5        1.86       37.87     15.48 o 
   4   8   5        0.81        4.85     25.04 o 
   6   8   5        0.04        1.02     28.03 o 
  -7   9   5       10.26       30.14     30.10 o 
  -5   9   5        0.18       21.58     25.60 o 
  -3   9   5        6.62       25.44     27.21 o 
  -1   9   5       22.61        0.02     39.17 o 
 -24   0   6     1069.20     1195.16     49.69 o 
 -22   0   6     1032.86     1132.83     47.60 o 
 -20   0   6      452.84      421.80     28.45 o 
 -18   0   6      488.75      442.51     28.39 o 
 -16   0   6     2438.04     2445.35     52.73 o 
 -14   0   6     4060.43     3381.30     53.78 o 
 -12   0   6     4206.85     3437.87     47.25 o 
 -10   0   6      533.32      541.58     20.73 o 
  -8   0   6       24.82       19.28      4.96 o 
  -6   0   6      568.49      597.87     18.66 o 
  -4   0   6      692.61      844.01     22.02 o 
  -2   0   6    20454.53    23313.75    113.73 o 
   0   0   6     7210.12     8609.25     70.97 o 
   2   0   6      181.80      170.25     15.57 o 
   4   0   6     3097.26     3038.46     47.60 o 
   6   0   6      909.05      872.65     30.08 o 
   8   0   6      605.93      549.91     31.40 o 
  10   0   6     1903.14     2171.70     57.91 o 
  12   0   6      424.72      491.93     33.81 o 
  14   0   6      212.25      168.01     25.67 o 
  16   0   6      290.31      297.24     37.17 o 
 -25   1   6      615.60      628.33     43.47 o 
 -23   1   6      708.72      665.45     45.43 o 
 -21   1   6      365.18      347.96     29.34 o 
 -19   1   6      438.92      470.37     29.07 o 
 -17   1   6     3741.13     3642.28     66.35 o 
 -15   1   6     2738.76     2645.91     50.45 o 
 -13   1   6     2052.99     2117.01     40.24 o 
 -11   1   6     7819.33     8311.49     72.31 o 
  -9   1   6     4776.25     5202.94     52.75 o 
  -7   1   6     7888.58     8311.33     62.89 o 
  -5   1   6     5063.25     4095.85     53.55 o 
  -3   1   6     1661.94     1827.15     32.86 o 
  -1   1   6    13165.61    13830.99     96.99 o 
   1   1   6     3648.93     3608.24     46.72 o 
   3   1   6      856.20      809.77     27.18 o 
   5   1   6     1262.76     1451.93     37.76 o 
   7   1   6      371.08      347.35     23.81 o 
   9   1   6      744.60      774.93     35.58 o 
  11   1   6      657.83      855.64     41.35 o 
  13   1   6      207.90      200.29     31.26 o 
  15   1   6      327.96      325.73     37.05 o 
 -24   2   6      523.51      468.14     41.79 o 
 -22   2   6     1146.61     1095.87     50.24 o 
 -20   2   6      289.90      292.45     26.99 o 
 -18   2   6      287.57      310.79     27.08 o 
 -16   2   6     2885.13     2845.24     55.11 o 
 -14   2   6     5641.87     5580.23     61.23 o 
 -12   2   6     7781.05     8009.01     67.82 o 
 -10   2   6     3108.75     3475.83     40.94 o 
  -8   2   6      838.50      847.93     20.17 o 
  -6   2   6     7659.64     8112.82     58.17 o 
  -4   2   6     2044.38     1876.09     38.65 o 
  -2   2   6     1114.66     1067.46     31.15 o 
   0   2   6     8229.13     7877.56     78.66 o 
   2   2   6     4179.54     4138.68     60.80 o 
   4   2   6     2209.39     2662.62     50.93 o 
   6   2   6     1801.39     2031.47     50.15 o 
   8   2   6     1456.89     1490.91     45.35 o 
  10   2   6     1005.47     1099.98     44.59 o 
  12   2   6      214.33      233.56     27.65 o 
  14   2   6       90.96       98.68     26.26 o 
 -23   3   6      463.74      477.57     42.67 o 
 -21   3   6      593.36      566.68     37.64 o 
 -19   3   6      508.65      480.93     31.39 o 
 -17   3   6      806.99      837.62     36.74 o 
 -15   3   6     2884.72     3119.62     57.81 o 
 -13   3   6     1585.29     1587.81     32.91 o 
 -11   3   6      536.15      557.77     19.30 o 
  -9   3   6     6663.82     8017.04     66.59 o 
  -7   3   6     7513.31     8801.59     67.52 o 
  -5   3   6      326.84      391.92     22.80 o 
  -3   3   6      395.77      452.69     23.98 o 
  -1   3   6     4193.28     4127.12     60.91 o 
   1   3   6     2522.56     2233.92     49.23 o 
   3   3   6     1388.66     1248.10     38.14 o 
   5   3   6     1217.87     1238.04     42.31 o 
   7   3   6     1371.40     1338.25     47.28 o 
   9   3   6      842.86      864.56     40.63 o 
  11   3   6       87.68      111.25     22.20 o 
  13   3   6       48.08       66.11     23.80 o 
 -22   4   6      604.57      595.85     41.40 o 
 -20   4   6      770.52      823.50     40.65 o 
 -18   4   6      781.63      851.31     42.37 o 
 -16   4   6      851.51      912.12     30.30 o 
 -14   4   6     1514.11     1503.06     37.00 o 
 -12   4   6      349.37      340.28     18.28 o 
 -10   4   6      493.98      455.10     19.22 o 
  -8   4   6     3881.37     4134.39     52.76 o 
  -6   4   6     4234.96     4236.79     50.93 o 
  -4   4   6     1297.31     1034.64     39.17 o 
  -2   4   6      289.10      266.05     24.55 o 
   0   4   6      984.49      946.83     35.65 o 
   2   4   6     1792.93     1913.26     49.72 o 
   4   4   6      310.37      392.71     31.46 o 
   6   4   6      410.01      411.78     30.31 o 
   8   4   6     1241.37     1208.27     51.20 o 
  10   4   6      484.36      494.87     36.68 o 
  12   4   6      134.75      173.95     25.98 o 
 -21   5   6      670.70      629.65     44.36 o 
 -19   5   6      742.72      735.23     43.43 o 
 -17   5   6      724.92      833.88     31.86 o 
 -15   5   6      615.54      703.87     27.16 o 
 -13   5   6      288.24      255.32     18.66 o 
 -11   5   6      362.48      367.35     20.81 o 
  -9   5   6     1548.15     1862.17     38.26 o 
  -7   5   6     2283.99     2640.02     44.29 o 
  -5   5   6     4028.00     3384.65     92.40 o 
  -3   5   6     2541.70     2239.65     69.24 o 
  -1   5   6      918.75      783.87     36.33 o 
   1   5   6     1466.31     1233.97     51.86 o 
   3   5   6      416.44      430.94     32.90 o 
   5   5   6      281.82      240.57     27.65 o 
   7   5   6      937.01     1013.37     46.86 o 
   9   5   6      345.86      466.68     39.32 o 
  11   5   6      188.24      275.03     34.82 o 
 -20   6   6      310.68      310.38     38.92 o 
 -18   6   6      581.07      649.02     30.92 o 
 -16   6   6      693.84      724.85     33.37 o 
 -14   6   6      452.99      531.97     27.62 o 
 -12   6   6       30.10       43.78     11.39 o 
 -10   6   6      788.69      832.39     29.57 o 
  -8   6   6     2694.68     2978.26     54.43 o 
  -6   6   6     1070.32     1151.25     33.89 o 
  -4   6   6      918.12      727.05     53.98 o 
  -2   6   6      724.74      790.35     42.82 o 
   0   6   6      450.65      413.57     37.42 o 
   2   6   6      550.72      685.50     43.38 o 
   4   6   6      203.46      224.85     31.80 o 
   6   6   6      193.82      129.37     34.07 o 
   8   6   6      281.27      350.93     34.32 o 
  10   6   6      193.50      183.49     37.10 o 
 -17   7   6      177.63      148.50     24.65 o 
 -15   7   6      276.39      275.48     24.81 o 
 -13   7   6      540.48      585.83     31.96 o 
 -11   7   6      428.40      531.79     27.53 o 
  -9   7   6      414.02      514.01     28.03 o 
  -7   7   6      147.11      117.92     31.45 o 
  -5   7   6      162.53      106.56     30.30 o 
  -3   7   6      568.45      459.31     48.67 o 
  -1   7   6      254.44      204.96     33.27 o 
   1   7   6      257.51      272.23     34.60 o 
   3   7   6      482.08      422.68     43.28 o 
   5   7   6      264.30      216.12     36.75 o 
   7   7   6      177.44      155.97     35.96 o 
 -14   8   6      233.14      270.38     25.91 o 
 -12   8   6      260.78      247.87     23.99 o 
 -10   8   6      327.41      357.85     27.91 o 
  -8   8   6      304.08      344.51     25.30 o 
  -6   8   6      204.05      243.77     23.53 o 
  -4   8   6       75.02        8.15     31.08 o 
  -2   8   6       62.52       30.24     29.74 o 
   0   8   6      303.06      156.91     47.04 o 
   2   8   6      405.21      403.34     51.96 o 
   4   8   6      161.25      134.59     38.04 o 
 -25   1   7       45.51       68.53     14.80 o 
 -23   1   7        2.14        8.73     19.91 o 
 -21   1   7      197.85      206.55     25.74 o 
 -19   1   7       84.51       93.56     21.99 o 
 -17   1   7      584.25      610.09     30.06 o 
 -15   1   7       34.32       26.07     14.46 o 
 -13   1   7       34.86       54.75     13.89 o 
 -11   1   7      416.90      421.17     23.37 o 
  -9   1   7     2720.00     3002.25     43.42 o 
  -7   1   7       38.03       28.08      7.09 o 
  -5   1   7       94.08       71.67     14.30 o 
  -3   1   7       36.25       32.53     12.27 o 
  -1   1   7      251.66      202.76     18.61 o 
   1   1   7       98.80       96.13     16.09 o 
   3   1   7        0.58        0.01     16.34 o 
   5   1   7        0.31        0.02     15.03 o 
   7   1   7      359.75      496.14     30.53 o 
   9   1   7      112.26      124.90     22.16 o 
  11   1   7       11.22        8.25     23.20 o 
  13   1   7       12.22       39.07     21.25 o 
 -24   2   7       18.00        0.02     26.31 o 
 -22   2   7        3.11        0.02     22.14 o 
 -20   2   7      125.34      158.07     22.58 o 
 -18   2   7      324.46      255.48     27.83 o 
 -16   2   7      598.35      653.91     30.16 o 
 -14   2   7       38.78       10.60     18.97 o 
 -12   2   7      115.27      112.29     16.10 o 
 -10   2   7      116.39      149.19     10.89 o 
  -8   2   7       25.71       50.55     12.96 o 
  -6   2   7     1313.33     1072.58     34.24 o 
  -4   2   7     1100.64     1085.18     33.17 o 
  -2   2   7     1721.88     1676.06     38.62 o 
   0   2   7     1324.52     1293.82     38.50 o 
   2   2   7       62.33       46.82     18.10 o 
   4   2   7      117.73      113.14     20.15 o 
   6   2   7       12.43       20.88     18.37 o 
   8   2   7        9.27        0.02     23.14 o 
  10   2   7        0.73        0.02     21.97 o 
  12   2   7       28.64       31.56     21.63 o 
  14   2   7        8.64       37.41     20.89 o 
 -23   3   7        0.25        0.03     22.99 o 
 -21   3   7       46.14       38.70     20.88 o 
 -19   3   7       15.39       13.55     19.17 o 
 -17   3   7      167.95      178.35     21.82 o 
 -15   3   7       13.95        3.04     18.27 o 
 -13   3   7        1.72        8.82     15.55 o 
 -11   3   7        5.43       24.33      9.40 o 
  -9   3   7        0.59       20.15      7.64 o 
  -7   3   7      709.06      807.59     22.45 o 
  -5   3   7      252.55      151.76     21.76 o 
  -3   3   7       26.30       26.73     11.83 o 
  -1   3   7        0.97        0.01     17.02 o 
   1   3   7       11.03        2.64     15.31 o 
   3   3   7       29.65       24.89     17.78 o 
   5   3   7        7.85        1.92     17.25 o 
   7   3   7      157.17      171.00     25.39 o 
   9   3   7       55.00       39.15     26.84 o 
  11   3   7       14.07        7.14     23.06 o 
  13   3   7       13.93        6.97     23.93 o 
 -22   4   7        3.23       34.09     19.55 o 
 -20   4   7       19.00       15.39     19.08 o 
 -18   4   7        0.02        0.02     19.75 o 
 -16   4   7      487.10      540.72     24.07 o 
 -14   4   7      167.66      200.53     16.37 o 
 -12   4   7      576.51      610.03     22.85 o 
 -10   4   7       25.34       37.41     11.54 o 
  -8   4   7       94.70       94.02     12.69 o 
  -6   4   7       10.62        0.01     16.46 o 
  -2   4   7       52.81       64.95     18.51 o 
   0   4   7        5.11        3.56      8.75 o 
   2   4   7      181.82      243.60     22.70 o 
   4   4   7       16.51       14.10     19.37 o 
   6   4   7        6.51       29.53     21.14 o 
   8   4   7        2.62        0.02     24.39 o 
  10   4   7       53.97       50.58     25.64 o 
  12   4   7        0.17        0.03     28.89 o 
 -21   5   7        1.24       25.35     22.58 o 
 -19   5   7       30.30       22.24     24.28 o 
 -17   5   7       19.89       19.55     22.22 o 
 -15   5   7       51.42       90.12     22.52 o 
 -13   5   7       15.46       30.73     20.76 o 
 -11   5   7       25.90       29.61     17.83 o 
  -9   5   7       69.01       84.99     23.01 o 
  -7   5   7      200.53      161.97     17.19 o 
  -5   5   7       46.79       25.36     23.72 o 
  -3   5   7      406.86      317.45     30.36 o 
  -1   5   7      235.72      151.35     26.84 o 
   1   5   7        0.12        8.77     17.09 o 
   3   5   7       51.91       51.29     20.70 o 
   5   5   7        1.91       21.10     20.03 o 
   7   5   7       60.90       63.91     25.78 o 
   9   5   7        8.26       13.06     22.55 o 
  11   5   7        2.17       39.95     21.22 o 
 -20   6   7        9.47        0.03     28.33 o 
 -18   6   7       21.74       44.33     22.86 o 
 -16   6   7        0.15        8.75     21.62 o 
 -14   6   7        0.68        0.02     20.20 o 
 -12   6   7        1.02        0.02     23.47 o 
 -10   6   7       37.66       10.37     25.47 o 
  -8   6   7       66.79        8.63     26.55 o 
  -6   6   7       95.56       79.29     26.84 o 
  -4   6   7        0.64        4.94     22.28 o 
  -2   6   7       10.77        0.01     26.09 o 
   0   6   7        0.09        0.02     20.67 o 
   2   6   7        1.67        0.02     19.40 o 
   4   6   7       17.50        0.02     24.72 o 
   6   6   7        2.71        1.82     23.36 o 
   8   6   7        0.23       26.53     20.78 o 
 -17   7   7        6.64        0.03     25.50 o 
 -15   7   7        2.95       31.52     24.61 o 
 -13   7   7        6.91        0.02     29.87 o 
 -11   7   7       24.81       11.27     22.99 o 
  -9   7   7       25.88       37.58     14.15 o 
  -7   7   7        0.37       33.05     18.85 o 
  -5   7   7        1.92        0.02     25.83 o 
  -3   7   7       29.18       23.08     21.15 o 
  -1   7   7       15.26        5.08     23.28 o 
   1   7   7        2.49        0.02     26.57 o 
   3   7   7        2.77       11.11     24.53 o 
   5   7   7        0.05       15.72     23.16 o 
 -12   8   7       20.66       20.20     29.63 o 
 -10   8   7        0.05        0.02     31.60 o 
  -8   8   7        0.15       10.93     13.44 o 
  -6   8   7        8.58        0.02     26.63 o 
  -4   8   7       13.11       26.43     25.28 o 
  -2   8   7       11.30        0.02     28.76 o 
   0   8   7       24.89       93.75     28.68 o 
   2   8   7       48.30       94.37     27.56 o 
 -26   0   8      978.44      943.80     59.21 o 
 -24   0   8      512.67      520.04     40.91 o 
 -22   0   8      715.85      643.12     40.66 o 
 -20   0   8     1243.30     1104.43     48.23 o 
 -18   0   8      770.89      821.20     41.79 o 
 -16   0   8     1704.34     1752.78     47.96 o 
 -14   0   8     1490.87     1414.46     38.38 o 
 -12   0   8     2204.69     2267.80     44.05 o 
 -10   0   8     5748.92     6120.84     68.18 o 
  -8   0   8     5383.03     6196.78     67.35 o 
  -6   0   8     2674.41     2632.36     48.22 o 
  -4   0   8     4400.64     4556.73     59.75 o 
  -2   0   8     3881.03     3987.14     59.60 o 
   0   0   8     1789.15     1761.00     43.84 o 
   2   0   8     3795.07     4622.13     67.47 o 
   4   0   8     1320.78     1680.52     45.67 o 
   6   0   8       23.08       24.16     16.93 o 
   8   0   8      509.20      647.73     33.27 o 
  10   0   8      433.53      591.97     42.18 o 
  12   0   8      101.50       62.84     30.94 o 
 -25   1   8      474.16      495.78     39.19 o 
 -23   1   8      848.19      876.49     45.62 o 
 -21   1   8     1299.05     1189.03     52.10 o 
 -19   1   8      326.10      338.78     29.85 o 
 -17   1   8      589.31      637.59     32.63 o 
 -15   1   8     2126.03     2154.42     48.55 o 
 -13   1   8     3543.68     3529.25     56.47 o 
 -11   1   8     4256.36     4682.09     62.45 o 
  -9   1   8     2862.95     2974.57     46.09 o 
  -7   1   8     2001.70     1711.02     40.28 o 
  -5   1   8      790.20      670.99     28.05 o 
  -3   1   8      769.07      760.39     29.37 o 
  -1   1   8     1892.47     1688.02     42.65 o 
   1   1   8     2465.83     2588.53     53.74 o 
   3   1   8     1560.70     1734.59     48.83 o 
   5   1   8      145.01      124.60     20.65 o 
   7   1   8      194.33      206.88     24.83 o 
  11   1   8      288.48      274.17     40.41 o 
  13   1   8      137.88      169.62     28.13 o 
 -24   2   8      410.18      390.09     39.32 o 
 -22   2   8      578.17      536.35     41.74 o 
 -20   2   8      216.13      133.14     29.84 o 
 -18   2   8      706.19      817.89     36.45 o 
 -16   2   8     2720.53     2786.40     55.79 o 
 -14   2   8     1551.14     1581.35     41.22 o 
 -12   2   8      875.87      835.27     31.21 o 
 -10   2   8     2204.91     2420.92     46.33 o 
  -8   2   8     3111.23     3531.07     53.72 o 
  -6   2   8     1619.52     1447.44     45.62 o 
  -4   2   8      158.14      153.66     19.11 o 
  -2   2   8     1196.13     1284.75     39.47 o 
   0   2   8     2999.95     3053.13     61.07 o 
   2   2   8     1555.16     1591.71     50.96 o 
   4   2   8      777.80      872.78     39.63 o 
   6   2   8      548.43      565.96     36.28 o 
   8   2   8      429.89      395.85     35.34 o 
  10   2   8      152.59      146.50     29.61 o 
  12   2   8       60.38       60.10     26.46 o 
 -25   3   8      200.57      227.39     29.71 o 
 -23   3   8      467.14      423.03     38.73 o 
 -21   3   8      665.96      652.63     37.75 o 
 -19   3   8      486.68      534.37     35.67 o 
 -17   3   8      801.12      927.32     37.88 o 
 -15   3   8     3163.94     3131.11     60.86 o 
 -13   3   8     2196.24     2468.72     51.73 o 
  -9   3   8     2686.35     3078.57     45.10 o 
  -5   3   8     1195.86      950.71     42.11 o 
  -3   3   8      921.92      909.96     39.56 o 
  -1   3   8     1096.14     1000.65     37.48 o 
   1   3   8     1602.89     1347.29     46.91 o 
   3   3   8     1014.00     1059.22     44.01 o 
   5   3   8      242.34      246.12     29.63 o 
   7   3   8      452.09      531.11     37.59 o 
   9   3   8      421.85      478.14     38.19 o 
  11   3   8       77.38       97.38     24.63 o 
 -22   4   8      513.16      586.61     39.69 o 
 -20   4   8      666.40      631.80     40.09 o 
 -18   4   8      821.63      891.77     41.59 o 
 -16   4   8     1080.51     1252.70     46.43 o 
 -14   4   8     1401.68     1384.01     37.04 o 
 -12   4   8      184.36      173.23     17.77 o 
 -10   4   8      435.28      558.76     22.32 o 
  -8   4   8     2956.15     3265.26     50.29 o 
  -6   4   8     2245.09     1898.06     70.11 o 
  -4   4   8     1182.23     1072.68     60.48 o 
  -2   4   8     1225.44     1321.25     52.58 o 
   0   4   8      961.61      998.49     42.93 o 
   2   4   8      445.41      499.58     36.08 o 
   4   4   8      275.46      312.44     31.17 o 
   6   4   8      627.31      607.53     43.75 o 
   8   4   8      481.31      593.83     42.91 o 
  10   4   8      137.51      148.30     31.84 o 
 -21   5   8      260.21      211.81     31.74 o 
 -19   5   8      451.66      480.31     37.97 o 
 -17   5   8      804.26      946.32     44.89 o 
 -15   5   8      493.80      589.22     35.59 o 
 -13   5   8      140.24      215.25     16.09 o 
 -11   5   8       51.17       74.97     12.99 o 
  -9   5   8      718.52      709.17     36.48 o 
  -7   5   8     2571.54     1973.42     81.48 o 
  -5   5   8     2088.68     1602.14     70.52 o 
  -3   5   8      529.97      362.21     37.81 o 
  -1   5   8      507.52      426.22     39.47 o 
   1   5   8      353.46      344.91     35.03 o 
   3   5   8       26.91       61.36     18.07 o 
   5   5   8      150.34      175.16     29.77 o 
   7   5   8      280.59      336.63     37.95 o 
   9   5   8      150.93      231.15     33.92 o 
 -20   6   8      308.71      276.90     24.05 o 
 -18   6   8      356.79      317.05     37.64 o 
 -16   6   8      216.21      207.01     22.54 o 
 -14   6   8      324.16      404.41     23.97 o 
 -12   6   8      374.93      466.45     26.32 o 
 -10   6   8      364.40      355.48     21.21 o 
  -8   6   8      361.96      352.88     23.58 o 
  -6   6   8      632.97      538.80     50.67 o 
  -2   6   8      323.28      330.98     36.33 o 
   0   6   8      116.87      117.99     30.30 o 
   2   6   8      153.26      128.85     29.94 o 
   4   6   8      168.10      129.22     28.51 o 
   6   6   8      170.60      126.12     35.24 o 
 -17   7   8      245.82      231.14     41.54 o 
 -15   7   8      419.79      514.50     29.76 o 
 -13   7   8      429.85      500.66     32.67 o 
 -11   7   8      180.57      209.78     23.75 o 
  -9   7   8      305.76      273.14     22.34 o 
  -5   7   8      322.67      235.30     48.46 o 
  -3   7   8      210.59       95.20     38.76 o 
  -1   7   8      184.24       53.10     38.17 o 
   1   7   8      298.33      232.80     47.76 o 
   3   7   8      247.11      225.38     45.49 o 
 -12   8   8      387.29      453.19     33.60 o 
 -10   8   8      191.33      158.05     39.84 o 
  -8   8   8       64.59       94.29     22.62 o 
  -6   8   8       71.68       82.35     29.31 o 
  -4   8   8       53.60        0.02     33.82 o 
  -2   8   8       92.41       36.35     37.18 o 
 -25   1   9        4.19        9.73     21.52 o 
 -23   1   9       21.09       14.84     19.46 o 
 -21   1   9       51.13       30.58     18.86 o 
 -19   1   9      228.08      206.69     25.85 o 
 -17   1   9      306.30      305.73     24.17 o 
 -15   1   9       59.51       45.74     17.27 o 
 -13   1   9       10.57        0.01     15.31 o 
 -11   1   9      291.38      346.14     24.05 o 
  -9   1   9        0.08        0.48     13.16 o 
  -7   1   9       39.42       42.88     13.91 o 
  -5   1   9      148.76      111.99     17.81 o 
  -3   1   9      346.36      402.45     26.01 o 
  -1   1   9      225.25      248.77     22.81 o 
   1   1   9       55.02       64.85     16.36 o 
   3   1   9        2.97        5.84     16.80 o 
   5   1   9       12.81       15.13     19.62 o 
   7   1   9       45.19       73.80     24.49 o 
   9   1   9        0.00        5.36     21.45 o 
  11   1   9        0.44        0.03     23.26 o 
 -24   2   9       15.80       15.14     21.70 o 
 -22   2   9       91.28      144.07     23.63 o 
 -20   2   9       91.86       66.14     24.87 o 
 -18   2   9      327.88      289.08     30.24 o 
 -16   2   9      220.41      223.23     23.23 o 
 -14   2   9       20.24        8.16     15.46 o 
 -12   2   9      244.81      222.65     18.78 o 
 -10   2   9      672.48      757.44     31.49 o 
  -8   2   9      288.82      209.53     25.37 o 
  -6   2   9        9.20       10.08     14.26 o 
  -4   2   9      616.83      625.10     33.64 o 
  -2   2   9      151.75      118.16     21.74 o 
   0   2   9      271.73      335.57     32.07 o 
   2   2   9        3.02        0.64     16.96 o 
   4   2   9       23.65       43.33     21.67 o 
   6   2   9       53.47       85.66     21.79 o 
   8   2   9       26.62       72.37     20.68 o 
  10   2   9       11.78       26.14     21.14 o 
 -23   3   9       16.17       60.15     21.92 o 
 -21   3   9       52.81       19.59     25.46 o 
 -19   3   9        4.62       30.21     17.12 o 
 -17   3   9        6.10       33.28     17.58 o 
 -15   3   9       22.24       60.67     17.54 o 
 -13   3   9        5.63       28.28     11.52 o 
 -11   3   9       37.43       17.32     20.24 o 
  -9   3   9        0.04        0.01     18.02 o 
  -7   3   9       79.49       71.47     23.20 o 
  -5   3   9      287.34      265.97     26.48 o 
  -3   3   9        8.60       26.69     16.38 o 
  -1   3   9       39.43       19.68     19.38 o 
   1   3   9       79.51       57.60     23.75 o 
   3   3   9        4.52       31.69     16.01 o 
   5   3   9       61.95       94.77     25.59 o 
   7   3   9        3.19       16.53     21.10 o 
   9   3   9        1.64        0.02     27.63 o 
 -22   4   9       21.67       36.27     13.99 o 
 -20   4   9       57.70       10.46     24.52 o 
 -18   4   9       41.08        4.80     24.49 o 
 -16   4   9       13.09       29.61     18.28 o 
 -14   4   9      212.00      225.24     17.48 o 
 -12   4   9        8.91       11.79     19.19 o 
 -10   4   9      494.24      568.29     22.65 o 
  -8   4   9      189.83      109.61     29.78 o 
  -6   4   9       85.56       19.14     21.67 o 
  -4   4   9       39.54       46.14     22.29 o 
  -2   4   9       24.20        0.01     21.64 o 
   0   4   9      194.86      132.92     28.25 o 
   2   4   9       11.71        0.02     22.35 o 
   4   4   9       72.56       85.43     24.61 o 
   6   4   9        7.25        0.03     21.97 o 
   8   4   9        0.18        0.03     21.88 o 
 -21   5   9        0.86        0.03     27.11 o 
 -19   5   9       10.06        7.28     22.45 o 
 -17   5   9       47.29       20.30     26.94 o 
 -15   5   9       43.42       39.64     21.12 o 
 -13   5   9       19.71       25.54     21.44 o 
 -11   5   9       26.72       36.09     20.41 o 
  -9   5   9        4.77       13.39     21.71 o 
  -7   5   9        0.08       33.38     20.37 o 
  -5   5   9       84.39       58.40     27.18 o 
  -3   5   9       28.65        1.45     24.13 o 
  -1   5   9       10.51       31.78     18.25 o 
   1   5   9        6.25        3.45     10.60 o 
   3   5   9        2.69       28.29     18.84 o 
   5   5   9       19.94       40.67     23.45 o 
   7   5   9        0.18        0.03     25.28 o 
 -20   6   9        0.75       11.41     26.26 o 
 -18   6   9       28.75       36.81     23.89 o 
 -16   6   9        1.69       12.75     20.25 o 
 -14   6   9        6.78        0.02     27.18 o 
 -12   6   9       66.90       78.71     14.24 o 
 -10   6   9      122.11      139.97     16.30 o 
  -8   6   9       50.78       19.78     29.35 o 
  -6   6   9        7.04        0.02     25.54 o 
  -4   6   9        5.78        0.02     27.74 o 
  -2   6   9      117.72       67.49     31.85 o 
   0   6   9        6.60       41.80     18.84 o 
   2   6   9        4.99       21.17     22.41 o 
   4   6   9        3.07       19.61     23.21 o 
 -15   7   9       15.78        0.99     27.26 o 
 -13   7   9       16.06       13.37     28.40 o 
 -11   7   9       12.30       34.31     22.84 o 
  -9   7   9        1.94        0.02     25.35 o 
  -7   7   9        5.19       26.12     19.71 o 
  -5   7   9       12.28        0.02     26.71 o 
  -3   7   9        1.29        0.02     25.32 o 
  -1   7   9        0.22        0.02     31.25 o 
   1   7   9       14.22       34.06     25.81 o 
 -10   8   9        1.41        0.03     29.06 o 
  -8   8   9        0.46       12.30     22.75 o 
  -6   8   9        1.61        0.03     26.62 o 
 -26   0  10      453.39      393.04     47.17 o 
 -24   0  10      247.08      173.68     37.62 o 
 -22   0  10     1448.73     1343.85     59.85 o 
 -20   0  10      647.10      602.12     41.95 o 
 -18   0  10       68.16       33.67     22.78 o 
 -16   0  10      786.08      726.72     39.93 o 
 -14   0  10      861.32      996.00     35.10 o 
 -12   0  10     1335.37     1602.62     44.19 o 
 -10   0  10     1539.06     1836.09     48.35 o 
  -8   0  10     1656.32     1698.24     48.01 o 
  -6   0  10     3133.38     3192.25     67.77 o 
  -4   0  10      488.20      428.39     28.76 o 
  -2   0  10        5.46       23.95     16.12 o 
   0   0  10      896.05      961.78     46.01 o 
   2   0  10     1171.17     1490.52     54.92 o 
   4   0  10      207.35      187.90     27.30 o 
   6   0  10       79.56       62.78     22.22 o 
   8   0  10      130.54      236.39     28.95 o 
  10   0  10      121.30      169.46     36.24 o 
 -25   1  10      379.12      338.37     42.82 o 
 -23   1  10      607.19      538.29     48.39 o 
 -21   1  10      536.89      492.88     32.45 o 
 -19   1  10      253.88      303.21     27.63 o 
 -17   1  10     1401.74     1478.33     49.62 o 
 -15   1  10     1233.22     1304.47     42.94 o 
 -13   1  10      930.43      917.96     38.32 o 
 -11   1  10     1690.42     1670.83     44.70 o 
  -9   1  10      915.59      783.53     37.31 o 
  -7   1  10     2140.73     2040.14     58.81 o 
  -5   1  10     1964.80     2036.24     55.77 o 
  -3   1  10      155.90      147.19     22.16 o 
  -1   1  10      567.56      466.78     32.40 o 
   1   1  10     1008.57     1176.75     45.54 o 
   3   1  10      545.68      692.38     38.74 o 
   5   1  10      380.52      457.22     38.92 o 
   7   1  10      186.03      208.97     35.07 o 
   9   1  10       90.82       74.78     34.31 o 
 -24   2  10      341.86      285.13     37.40 o 
 -22   2  10      648.54      565.56     43.53 o 
 -20   2  10      289.84      303.34     30.53 o 
 -18   2  10      732.61      912.80     40.03 o 
 -16   2  10     1712.73     1755.24     51.08 o 
 -14   2  10     1351.81     1306.48     45.27 o 
 -12   2  10     1805.13     2296.01     53.67 o 
 -10   2  10     1449.50     1769.67     48.92 o 
  -6   2  10     2063.39     2017.75     61.03 o 
  -4   2  10      327.86      341.57     33.83 o 
  -2   2  10      408.64      520.76     33.34 o 
   0   2  10     1413.03     1432.36     60.34 o 
   2   2  10      725.68      772.50     45.87 o 
   4   2  10      302.65      354.09     37.04 o 
   6   2  10      169.95      188.10     30.98 o 
   8   2  10       76.61       58.56     27.33 o 
 -23   3  10      329.22      344.95     36.93 o 
 -21   3  10      427.15      483.02     38.29 o 
 -19   3  10      257.33      315.19     29.37 o 
 -17   3  10     1060.55     1217.09     48.68 o 
 -15   3  10     2337.57     2400.51     67.75 o 
 -13   3  10      487.24      565.15     30.61 o 
 -11   3  10      216.50      295.65     22.87 o 
  -7   3  10      697.62      590.84     35.98 o 
  -5   3  10      443.41      351.60     38.39 o 
  -3   3  10      502.05      435.36     37.50 o 
  -1   3  10      584.07      565.28     38.67 o 
   1   3  10      533.93      571.35     40.19 o 
   3   3  10      252.10      319.03     29.80 o 
   5   3  10      181.03      173.60     33.66 o 
   7   3  10      212.97      228.43     35.87 o 
 -22   4  10      345.36      432.69     35.13 o 
 -20   4  10      368.10      384.34     35.01 o 
 -18   4  10      358.02      427.07     33.01 o 
 -16   4  10      809.63      790.19     41.69 o 
 -14   4  10      768.63      872.47     39.12 o 
 -12   4  10       37.46       68.34     19.58 o 
 -10   4  10      344.58      426.68     30.22 o 
  -6   4  10      613.59      404.27     49.06 o 
  -2   4  10      603.52      593.10     44.82 o 
   0   4  10      379.27      352.81     39.50 o 
   2   4  10      209.34      148.04     30.04 o 
   4   4  10       72.90       72.36     25.28 o 
   6   4  10      106.98      119.41     28.18 o 
 -21   5  10      291.56      348.02     38.68 o 
 -19   5  10      495.23      511.38     46.07 o 
 -17   5  10      247.11      295.28     28.81 o 
 -15   5  10      279.50      342.74     31.93 o 
 -13   5  10      462.30      562.58     40.54 o 
 -11   5  10      255.25      312.41     29.84 o 
  -9   5  10      524.79      248.42     47.42 o 
  -3   5  10      540.99      418.24     52.17 o 
  -1   5  10      234.21      195.65     38.87 o 
   1   5  10       67.57       69.04     27.35 o 
   3   5  10       56.69       58.84     28.07 o 
   5   5  10       76.79       94.47     30.21 o 
 -18   6  10      117.27       96.31     32.28 o 
 -16   6  10      223.91      277.06     23.52 o 
 -14   6  10      487.89      652.62     45.50 o 
 -12   6  10      137.60      215.77     27.90 o 
 -10   6  10      137.31      147.48     28.70 o 
  -8   6  10      453.55      231.06     56.97 o 
  -4   6  10      349.16      125.91     51.84 o 
  -2   6  10      184.80      108.72     37.81 o 
   0   6  10      121.64      112.87     34.17 o 
   2   6  10      141.91      189.87     38.25 o 
 -15   7  10      210.43      259.69     34.40 o 
 -13   7  10      322.61      409.94     27.36 o 
 -11   7  10      162.91      210.08     20.45 o 
  -9   7  10      155.81        2.86     38.39 o 
  -7   7  10       84.59       38.14     33.58 o 
  -5   7  10       81.91       18.35     33.72 o 
  -3   7  10      117.27       41.58     38.88 o 
  -1   7  10       71.36       57.43     34.10 o 
 -25   1  11        0.05        0.03     22.81 o 
 -23   1  11       19.98       19.34     12.54 o 
 -21   1  11       31.78        0.02     24.63 o 
 -19   1  11       34.41        3.79     21.27 o 
 -17   1  11       25.12        0.02     21.00 o 
 -15   1  11        1.05        1.31     18.38 o 
 -13   1  11        3.29        0.02     17.90 o 
 -11   1  11      132.05      140.17     20.60 o 
  -9   1  11      290.18      319.44     28.20 o 
  -7   1  11      179.31      233.04     27.11 o 
  -5   1  11       12.82        9.29     20.50 o 
  -3   1  11      207.96      262.47     25.08 o 
  -1   1  11        0.96       41.68     14.74 o 
   1   1  11       29.26       43.50     22.86 o 
   3   1  11        0.60        0.02     23.84 o 
   5   1  11       10.79       44.10     13.84 o 
   7   1  11        7.35       58.93     18.64 o 
 -24   2  11        9.60       36.02     20.81 o 
 -22   2  11       15.99       10.67     22.03 o 
 -20   2  11       26.24       16.34     18.27 o 
 -18   2  11      121.23      136.01     22.67 o 
 -16   2  11       12.91        0.01     23.70 o 
 -14   2  11       22.18       22.92     10.45 o 
 -12   2  11       10.18        0.01     20.40 o 
 -10   2  11       39.16       11.22     20.10 o 
  -8   2  11      225.27      125.34     33.76 o 
  -6   2  11        0.44        0.02     17.23 o 
  -4   2  11      106.32       92.50     22.80 o 
  -2   2  11       26.10        0.02     20.83 o 
   0   2  11        6.49       17.19     19.09 o 
   2   2  11        7.26        8.08     19.45 o 
   4   2  11       59.13       52.78     26.39 o 
   6   2  11        6.48        8.66     21.91 o 
 -23   3  11        1.73        6.79     20.78 o 
 -21   3  11       92.58       78.72     24.96 o 
 -19   3  11      125.67      107.59     25.78 o 
 -17   3  11       30.19       25.48     21.61 o 
 -15   3  11       56.31       56.22     15.29 o 
 -13   3  11       65.41       94.68     24.56 o 
 -11   3  11        0.17        4.74     17.07 o 
  -9   3  11      278.82      275.06     31.40 o 
  -7   3  11       93.94       55.18     25.73 o 
  -5   3  11       70.75       87.10     22.46 o 
  -3   3  11        9.76        0.02     20.16 o 
  -1   3  11       19.07        0.02     23.24 o 
   1   3  11        1.55       45.04     18.40 o 
   3   3  11        7.51       26.54     20.55 o 
   5   3  11        0.28        0.03     24.55 o 
 -22   4  11        8.89       37.60     19.74 o 
 -20   4  11       50.57       27.55     28.01 o 
 -18   4  11       53.18       54.91     21.09 o 
 -16   4  11       21.52        0.02     23.98 o 
 -14   4  11        0.88        1.55     18.45 o 
 -12   4  11        7.30       14.92     11.13 o 
 -10   4  11        5.43       18.27     19.95 o 
  -8   4  11        6.81       19.71     19.55 o 
  -6   4  11      130.48      124.68     33.92 o 
  -4   4  11       38.78       59.75     25.04 o 
  -2   4  11        2.05       20.86     18.57 o 
   0   4  11        2.64        0.02     21.21 o 
   2   4  11        2.28        0.03     23.20 o 
   4   4  11       11.33       25.47     21.37 o 
 -21   5  11        2.29       31.82     22.51 o 
 -19   5  11       86.70      111.98     16.17 o 
 -17   5  11       27.94       33.65     14.48 o 
 -15   5  11        7.29        0.87     22.24 o 
 -13   5  11        4.94       32.91     10.23 o 
 -11   5  11       47.64       53.16     15.69 o 
  -9   5  11       68.95       21.79     30.58 o 
  -7   5  11        1.64        0.02     23.87 o 
  -5   5  11        3.21        5.82     24.15 o 
  -3   5  11       54.90       25.78     27.84 o 
  -1   5  11       32.55        0.90     27.92 o 
   1   5  11        1.00        0.03     23.82 o 
   3   5  11        4.20       34.60     23.73 o 
 -18   6  11       13.36       10.24     24.01 o 
 -16   6  11        8.02       19.54     25.47 o 
 -14   6  11       54.93       45.40     18.77 o 
 -12   6  11       20.36       38.50     23.23 o 
 -10   6  11        0.91        2.70     23.22 o 
  -8   6  11        1.58        3.76     13.66 o 
  -6   6  11        1.13        0.02     24.21 o 
  -4   6  11        3.42        0.94     25.63 o 
  -2   6  11        1.86       19.42     20.36 o 
   0   6  11        0.62       18.31     24.02 o 
 -13   7  11       35.50       25.87     28.24 o 
 -11   7  11       19.85       41.18     13.38 o 
  -9   7  11        0.16        0.03     26.28 o 
  -7   7  11        0.08        0.03     23.48 o 
  -5   7  11        0.28        0.03     24.29 o 
 -24   0  12      441.37      391.27     52.78 o 
 -22   0  12      799.60      654.50     54.07 o 
 -20   0  12      122.92      117.10     25.67 o 
 -18   0  12       75.10       82.30     22.71 o 
 -16   0  12      789.92      684.29     46.99 o 
 -14   0  12     1296.12     1440.36     52.70 o 
 -12   0  12     1006.52      962.23     52.74 o 
 -10   0  12      345.88      359.85     34.01 o 
  -8   0  12      795.89      973.09     43.01 o 
  -6   0  12     1175.66     1437.16     58.55 o 
  -4   0  12      377.78      420.00     32.26 o 
  -2   0  12      217.76      232.12     28.42 o 
   0   0  12      137.78      176.75     29.17 o 
   2   0  12      162.10      218.76     29.36 o 
   4   0  12      171.61      185.26     34.39 o 
   6   0  12       71.80      114.97     32.66 o 
 -25   1  12      234.01      257.27     33.62 o 
 -23   1  12      491.10      534.94     44.90 o 
 -21   1  12      425.02      378.51     43.10 o 
 -19   1  12      150.39      152.32     25.98 o 
 -17   1  12      265.39      297.97     28.43 o 
 -15   1  12      710.04      658.74     42.68 o 
 -13   1  12     1185.83     1276.08     53.27 o 
 -11   1  12      352.42      371.55     33.88 o 
  -9   1  12      336.09      297.59     35.38 o 
  -7   1  12     1462.38     1319.43     67.44 o 
  -5   1  12      408.15      294.93     39.15 o 
  -3   1  12      112.08       73.98     22.82 o 
  -1   1  12      294.49      327.78     37.02 o 
   1   1  12      198.91      308.89     31.61 o 
   3   1  12      233.04      289.29     39.42 o 
   5   1  12       95.55      117.86     29.69 o 
 -24   2  12      307.92      297.47     39.41 o 
 -22   2  12      268.38      239.19     36.22 o 
 -20   2  12      147.77      197.75     28.29 o 
 -18   2  12      380.80      404.64     34.34 o 
 -16   2  12      716.68      759.88     40.93 o 
 -14   2  12     1002.08     1277.88     47.01 o 
 -12   2  12      612.37      802.65     39.26 o 
 -10   2  12       94.51        8.26     24.26 o 
  -8   2  12      400.57      296.09     38.59 o 
  -6   2  12      497.33      495.29     44.25 o 
  -4   2  12      163.13      147.88     30.22 o 
  -2   2  12      373.53      354.65     35.83 o 
   0   2  12      207.61      180.96     32.37 o 
   2   2  12      105.71       88.01     29.22 o 
   4   2  12      152.30      144.09     38.42 o 
 -23   3  12      289.49      311.70     36.06 o 
 -21   3  12      288.93      290.08     38.47 o 
 -19   3  12      279.18      311.55     37.02 o 
 -17   3  12      787.92      810.31     49.59 o 
 -15   3  12      775.74      870.11     41.13 o 
 -13   3  12      236.85      268.56     30.17 o 
 -11   3  12      321.45      266.11     38.64 o 
  -9   3  12      434.11      346.21     39.52 o 
  -7   3  12      308.33      219.45     37.75 o 
  -5   3  12      315.49      332.06     39.06 o 
  -3   3  12      286.45      354.43     42.52 o 
  -1   3  12      257.97      296.16     38.23 o 
   1   3  12      238.08      229.43     37.64 o 
   3   3  12      115.83      110.28     36.95 o 
 -22   4  12      244.72      251.66     35.83 o 
 -20   4  12      324.13      462.15     35.07 o 
 -18   4  12      311.85      441.71     37.26 o 
 -16   4  12      414.95      569.81     39.76 o 
 -14   4  12      308.21      408.58     35.61 o 
 -12   4  12      172.68      242.96     31.69 o 
 -10   4  12      367.14      142.00     50.48 o 
  -8   4  12      354.45      127.61     48.71 o 
  -6   4  12      350.87      217.38     42.29 o 
  -4   4  12      375.96      281.48     51.02 o 
  -2   4  12      168.40      163.32     37.19 o 
   0   4  12      117.23       51.41     35.04 o 
   2   4  12       76.18       14.96     37.66 o 
 -19   5  12      174.41      172.70     34.48 o 
 -17   5  12      108.86      140.46     28.44 o 
 -15   5  12      187.36      257.18     32.52 o 
 -13   5  12      156.98      215.38     25.73 o 
 -11   5  12       93.77       31.38     29.51 o 
  -9   5  12      256.64       73.10     42.84 o 
  -7   5  12      348.89      187.58     53.30 o 
  -5   5  12      209.70      167.90     43.73 o 
  -3   5  12       86.58       25.28     34.75 o 
  -1   5  12       77.25       95.27     28.07 o 
 -16   6  12      111.24      110.17     32.87 o 
 -14   6  12      130.17      144.30     20.85 o 
 -12   6  12      115.20      107.66     29.91 o 
 -10   6  12      184.53       75.00     42.00 o 
  -8   6  12      159.57        0.01     47.22 o 
  -6   6  12      166.38       35.34     42.75 o 
  -4   6  12      117.37       59.56     34.50 o 
 -23   1  13        7.07        3.87     24.34 o 
 -21   1  13        6.25        0.02     29.64 o 
 -19   1  13       48.39       13.47     25.91 o 
 -17   1  13        5.59       11.95     19.28 o 
 -15   1  13        6.03        0.76     19.62 o 
 -13   1  13       10.43       28.93     20.43 o 
 -11   1  13        8.54        0.02     21.17 o 
  -9   1  13        4.22       22.79     13.97 o 
  -7   1  13        0.35        7.51     18.54 o 
  -5   1  13        0.01        0.02     20.52 o 
  -3   1  13       26.63       18.01     20.42 o 
  -1   1  13        3.02       14.62     12.12 o 
   1   1  13        0.05       19.59     20.25 o 
   3   1  13        0.02       36.87     12.56 o 
 -24   2  13        1.07        0.03     27.34 o 
 -22   2  13        7.96        0.03     24.21 o 
 -20   2  13        5.85       25.92     18.30 o 
 -18   2  13        5.71       50.13     11.15 o 
 -16   2  13       60.03       79.63     26.17 o 
 -14   2  13        3.17        0.02     22.89 o 
 -12   2  13       47.67       44.91     26.35 o 
 -10   2  13       96.60        0.01     33.68 o 
  -8   2  13       61.29       58.34     25.76 o 
  -6   2  13        3.33        7.10     17.98 o 
  -4   2  13        0.13        0.02     22.48 o 
  -2   2  13       13.75       11.84     14.95 o 
   0   2  13        0.07       15.73     19.33 o 
   2   2  13        4.34        0.03     24.69 o 
 -23   3  13        4.44        0.03     25.66 o 
 -21   3  13       57.68       21.24     27.84 o 
 -19   3  13        0.26        4.55     20.02 o 
 -17   3  13        3.61       16.42     20.97 o 
 -15   3  13       62.53       75.67     26.96 o 
 -13   3  13       23.05       31.61     21.42 o 
 -11   3  13        3.28        0.02     23.99 o 
  -9   3  13       27.35       20.91     19.13 o 
  -7   3  13       14.84        0.02     24.30 o 
  -5   3  13       70.56       54.21     34.14 o 
  -3   3  13        7.12       25.73     15.69 o 
  -1   3  13       11.81        1.87     25.19 o 
   1   3  13        0.05        0.03     26.21 o 
 -20   4  13       40.07       31.79     24.97 o 
 -18   4  13       37.73       33.98     26.45 o 
 -16   4  13        3.41        0.02     24.28 o 
 -14   4  13       51.86       41.38     13.65 o 
 -12   4  13       17.82        0.02     26.00 o 
 -10   4  13       11.51       17.22     21.94 o 
  -8   4  13        4.99        0.02     26.58 o 
  -6   4  13       35.68        0.02     30.87 o 
  -4   4  13       26.37        0.02     27.54 o 
  -2   4  13        0.03       20.80     12.09 o 
   0   4  13        1.45       21.51     20.00 o 
 -17   5  13        1.49       26.94     21.08 o 
 -15   5  13       20.29       17.37     24.00 o 
 -13   5  13        7.94       22.68     22.45 o 
 -11   5  13        0.74        0.03     22.81 o 
  -9   5  13        0.51       15.97     23.89 o 
  -7   5  13        1.53       27.67     22.76 o 
  -5   5  13       38.88        0.02     35.22 o 
  -3   5  13        8.08       16.31     24.67 o 
 -12   6  13       14.49       25.75     23.82 o 
 -10   6  13       11.68        0.03     26.56 o 
 -22   0  14      602.55      646.85     55.44 o 
 -20   0  14       56.62       23.66     30.27 o 
 -18   0  14        1.92        9.52     19.15 o 
 -16   0  14      254.26      226.01     36.43 o 
 -14   0  14      407.23      414.16     44.32 o 
 -12   0  14      349.88      370.55     37.75 o 
 -10   0  14      321.58      217.76     43.86 o 
  -8   0  14      224.92      269.63     37.87 o 
  -6   0  14      186.69      287.56     31.02 o 
  -4   0  14       75.52       22.85     26.75 o 
  -2   0  14       22.61        0.02     25.22 o 
   0   0  14      105.38      148.46     36.36 o 
 -23   1  14      393.38      340.97     51.03 o 
 -21   1  14      311.29      250.72     44.83 o 
 -19   1  14       12.93       29.50     17.73 o 
 -17   1  14       68.79       64.93     24.99 o 
 -15   1  14      497.97      486.24     50.76 o 
 -13   1  14      531.50      509.27     50.23 o 
 -11   1  14      300.39      253.22     39.13 o 
  -9   1  14      227.92      206.04     39.50 o 
  -7   1  14      155.11      121.84     35.66 o 
  -5   1  14      114.68      120.47     31.72 o 
  -3   1  14      113.61       68.30     32.90 o 
  -1   1  14       82.92       93.71     31.42 o 
   1   1  14       91.38      139.39     35.10 o 
 -22   2  14      231.82      246.06     41.80 o 
 -20   2  14      237.68      228.33     41.04 o 
 -18   2  14      190.11      212.00     32.95 o 
 -16   2  14      309.10      408.09     32.03 o 
 -14   2  14      393.35      417.95     42.43 o 
 -12   2  14      198.61      114.04     39.10 o 
 -10   2  14      153.97       40.05     38.67 o 
  -8   2  14      208.04       37.33     44.69 o 
  -6   2  14      133.20       95.32     36.68 o 
  -4   2  14      118.89      166.05     34.29 o 
  -2   2  14      109.26       96.18     31.31 o 
   0   2  14       82.62       94.06     33.16 o 
 -21   3  14      193.88      265.03     38.28 o 
 -19   3  14      210.95      253.68     37.51 o 
 -17   3  14      257.32      306.88     35.36 o 
 -15   3  14      223.91      281.52     33.02 o 
 -13   3  14      148.95        0.01     47.90 o 
 -11   3  14      130.81       49.82     36.73 o 
  -9   3  14       76.35        0.02     28.93 o 
  -7   3  14       94.79       80.27     32.38 o 
  -5   3  14      191.98      161.56     51.60 o 
  -3   3  14      125.50      167.09     36.97 o 
  -1   3  14       60.82        4.12     33.49 o 
 -18   4  14      166.56      264.36     36.59 o 
 -16   4  14      161.51      246.87     31.04 o 
 -14   4  14      116.54      209.26     28.00 o 
 -12   4  14       53.50        0.02     32.98 o 
 -10   4  14       88.97       10.28     29.13 o 
  -8   4  14      145.55       43.65     36.21 o 
  -6   4  14      147.42      114.03     43.00 o 
  -4   4  14       89.18       63.75     38.44 o 
 -15   5  14      105.97      143.67     32.62 o 
 -13   5  14      106.57       23.25     40.23 o 
 -11   5  14       43.99        2.01     28.69 o 
  -9   5  14      112.82        0.02     44.62 o 
  -7   5  14      178.18       46.56     48.59 o 
 -21   1  15        7.36       12.00     24.73 o 
 -19   1  15        0.16        1.90     20.26 o 
 -17   1  15       14.64       53.28     21.31 o 
 -15   1  15        0.87        0.03     20.81 o 
 -13   1  15        5.35        0.02     22.54 o 
 -11   1  15        7.25       52.27     19.38 o 
  -9   1  15        0.19        6.29     20.43 o 
  -7   1  15        1.65        0.03     21.82 o 
  -5   1  15        0.61       15.35     23.82 o 
  -3   1  15        0.40       28.21     17.40 o 
 -20   2  15        3.82        0.03     23.75 o 
 -18   2  15        0.91       22.11     11.36 o 
 -16   2  15       14.53        0.02     29.55 o 
 -14   2  15        0.28       10.96     20.27 o 
 -12   2  15        3.66       18.18     20.33 o 
 -10   2  15        3.52        7.33     20.84 o 
  -8   2  15        1.19       32.71     19.94 o 
  -6   2  15        0.59        0.03     22.01 o 
  -4   2  15        0.68       56.40     19.79 o 
 -19   3  15        1.47        3.06     23.08 o 
 -17   3  15        4.79       36.43     19.62 o 
 -15   3  15        0.25        8.66     21.27 o 
 -13   3  15        5.83       21.90     23.75 o 
 -11   3  15        1.39        0.03     20.65 o 
  -9   3  15        0.43        0.03     24.24 o 
  -7   3  15        5.16        1.99     23.68 o 
  -5   3  15        7.59       26.67     25.67 o 
 -16   4  15        0.71        4.12     23.35 o 
 -14   4  15        1.86        0.03     28.68 o 
 -12   4  15       13.58       17.14     26.25 o 
 -10   4  15        0.87        0.03     24.23 o 
  -8   4  15        0.49       20.67     21.68 o 
 -20   0  16       20.08        0.03     27.47 o 
 -18   0  16       28.80        0.03     27.20 o 
 -16   0  16       76.38       35.92     37.31 o 
 -14   0  16       93.66      106.53     28.65 o 
 -12   0  16      252.26      229.40     45.21 o 
 -10   0  16      150.16       81.58     45.70 o 
  -8   0  16      101.20      220.77     33.31 o 
  -6   0  16       75.27       81.31     35.94 o 
 -19   1  16       35.06       76.42     22.66 o 
 -17   1  16       78.94       86.08     31.09 o 
 -15   1  16       86.99       12.64     36.68 o 
 -13   1  16      111.28       92.77     34.39 o 
 -11   1  16      115.02        0.02     42.23 o 
  -9   1  16       93.26      101.92     36.13 o 
  -7   1  16      110.50      143.63     43.11 o 
 -18   2  16       68.27       79.12     27.89 o 
 -16   2  16       72.59       21.08     31.92 o 
 -14   2  16       91.86       67.51     33.65 o 
 -12   2  16       81.89        0.02     40.61 o 
 -10   2  16       45.16       58.23     24.55 o 
  -8   2  16       49.38       28.76     32.28 o 
 -13   3  16       53.87        0.02     41.66 o 
                                                 
